# Supplementary material for: Crystal structure of {(E)-4-[(1-allyl-1H-1,2,3-triazol-4-yl)meth­oxy]benzyl­idene}[2-(morpholin-4-yl)eth­yl]amine
Source: Acta Crystallogr Sect E Struct Rep Online. 2014 Aug 1;70(Pt 9):o933–4. doi: 10.1107/S1600536814016754 (PMC4186139; doi:10.1107/S1600536814016754)
Supplement: Supplementary file 1 [file e-70-0o933-sup1.cif]

##############################################################################
#                                                                            #
# This CIF contains the data in a paper accepted for publication in          #
# Acta Crystallographica Section E. It conforms to the requirements of       #
# Notes for Authors for Acta Crystallographica Section E, and has been       #
# peer reviewed under the auspices of the IUCr Commission on Journals.       #
#                                                                            #
# Full details of the Crystallographic Information File format               #
# are given in the paper "The Crystallographic Information File (CIF):       #
# a New Standard Archive File for Crystallography" by S. R. Hall, F. H.      #
# Allen and I. D. Brown [Acta Cryst. (1991), A47, 655-685].                  #
#                                                                            #
# The current version of the core CIF dictionary is obtainable from          #
# ftp://ftp.iucr.org/pub/cif_core.dic.                                       #
#                                                                            #
# Software is freely available for graphical display of the structure(s)     #
# in this CIF. For information consult the CIF software page                 #
# http://www.iucr.org/resources/cif/software.                                #
#                                                                            #
# This file may be used for bona fide research purposes within the           #
# scientific community so long as proper attribution is given to the journal # 
# article from which it was obtained.                                        #
#                                                                            #
##############################################################################
data_global
_audit_creation_method     'PLATON <TABLE ACC> option'
_journal_date_recd_electronic     2014-07-09
_journal_date_accepted     2014-07-19
_journal_name_full     'Acta Crystallographica, Section E'
_journal_year     2014
_journal_volume     70
_journal_issue      9
_journal_page_first     o933
_journal_page_last     o934
_journal_paper_category     HO
_journal_paper_doi     10.1107/S1600536814016754
_journal_coeditor_code     SU2753
_publ_contact_author_name
; Dr. Mehmet Akkurt
;
_publ_contact_author_address
; Department of Physics
  Faculty of Sciences
  Erciyes University
  38039 Kayseri
  Turkey
;
_publ_contact_author_email     akkurt@erciyes.edu.tr
_publ_contact_author_fax     '+90-352-4374933'
_publ_contact_author_phone     '+90-352-4374901 ext. 33106'
_publ_section_title
;\
Crystal structure of
{(<i>E</i>)-4-[(1-allyl-1<i>H</i>-1,2,3-triazol-4-yl)methoxy]benzylidene}[2-\
(morpholin-4-yl)ethyl]amine
;
loop_
    _publ_author_name
    _publ_author_footnote
    _publ_author_address
    'Sevim T\"urktekin \,Celikesir' .
; Department of Physics,
  Faculty of Sciences,
  Erciyes University,
  38039 Kayseri,
  Turkey
;
    'Mehmet Akkurt' .
; Department of Physics,
  Faculty of Sciences,
  Erciyes University,
  38039 Kayseri,
  Turkey
;
    'Aliasghar Jarrahpour' .
;
Department of Chemistry,
College of Sciences,
Shiraz University,
71454 Shiraz,
Iran
;
    'Mehdi Mohammadi Chermahini' .
;
Department of Chemistry,
College of Sciences,
Shiraz University,
71454 Shiraz,
Iran
;
    'Pezhman Shiri' .
;
Department of Chemistry,
College of Sciences,
Shiraz University,
71454 Shiraz,
Iran
;
    'Orhan B\"uy\"ukg\"ung\"or' .
;
   Department of Physics,
   Faculty of Arts and Sciences,
   Ondokuz May\?is University,
   55139 Samsun,
   Turkey
;
_publ_section_synopsis
;
In the title Schiff base compound, the central benzene ring is inclined to the
mean plane formed by the four planar C atoms of the morpholine ring and to the
triazole ring by 88.75(12) and 60.02(7)\%, respectively. In the crystal.
molecules are linked by C---H...\p interactions forming slabs lying parallel
to (10\=1).
;
data_I
_database_code_depnum_ccdc_archive     'CCDC 1014976'
_chemical_name_systematic
;\
{(<i>E</i>)-4-[(1-Allyl-1<i>H</i>-1,2,3-triazol-4-yl)methoxy]benzylidene}[2-\
(morpholin-4-yl)ethyl]amine
;
_chemical_name_common     ?
_chemical_formula_moiety     'C19 H25 N5 O2'
_chemical_formula_sum     'C19 H25 N5 O2'
_chemical_formula_structural     ?
_chemical_formula_iupac     'C19 H25 N5 O2'
_chemical_formula_weight     355.44
_chemical_melting_point     ?
_symmetry_cell_setting     monoclinic
_symmetry_space_group_name_H-M     'P 21/c'
_symmetry_space_group_name_Hall     '-P 2ybc'
loop_
    _symmetry_equiv_pos_site_id
    _symmetry_equiv_pos_as_xyz
    1 x,y,z
    2 -x,1/2+y,1/2-z
    3 -x,-y,-z
    4 x,1/2-y,1/2+z
_cell_length_a     22.3034(10)
_cell_length_b     5.2531(3)
_cell_length_c     16.5878(8)
_cell_angle_alpha     90
_cell_angle_beta     93.051(4)
_cell_angle_gamma     90
_cell_volume     1940.71(17)
_cell_formula_units_Z     4
_cell_measurement_reflns_used     15061
_cell_measurement_theta_min     1.49
_cell_measurement_theta_max     27.10
_cell_measurement_temperature     296(2)
_cell_special_details
;
;
_exptl_crystal_description     block
_exptl_crystal_colour     'light brown'
_exptl_crystal_size_max     0.610
_exptl_crystal_size_mid     0.427
_exptl_crystal_size_min     0.100
_exptl_crystal_size_rad     ?
_exptl_crystal_density_diffrn     1.217
_exptl_crystal_density_meas     ?
_exptl_crystal_density_method     'Not Measured'
_exptl_crystal_F_000     760
loop_
    _exptl_crystal_face_index_h
    _exptl_crystal_face_index_k
    _exptl_crystal_face_index_l
    _exptl_crystal_face_perp_dist
    -1 0 0 0.0640
    1 0 0 0.0260
    -3 1 7 0.2770
    5 3 -1 0.2550
    -2 -1 1 0.2550
    4 1 -4 0.2840
    -2 -1 -9 0.2860
    -3 -1 -2 0.2370
    0 3 -4 0.2970
    -2 1 0 0.2700
    -8 1 4 0.1800
    -5 -2 5 0.2520
    -5 0 -3 0.2050
    -8 -1 -2 0.1560
_exptl_absorpt_coefficient_mu     0.082
_exptl_absorpt_correction_type     integration
_exptl_absorpt_process_details     '(X-RED32; Stoe & Cie, 2002)'
_exptl_absorpt_correction_T_min     0.9610
_exptl_absorpt_correction_T_max     0.9931
_exptl_special_details
;
;
_diffrn_ambient_temperature     296(2)
_diffrn_radiation_type     'Mo K\a'
_diffrn_radiation_wavelength     0.71073
_diffrn_radiation_monochromator     'plane graphite'
_diffrn_measurement_device_type     'Stoe IPDS 2'
_diffrn_measurement_device     '2-circle goniometer'
_diffrn_measurement_method     '\w scans'
_diffrn_detector_area_resol_mean     6.67
_diffrn_reflns_number     25155
_diffrn_reflns_av_R_equivalents     0.1909
_diffrn_reflns_av_sigmaI/netI     0.0879
_diffrn_reflns_theta_min     1.83
_diffrn_reflns_theta_max     25.50
_diffrn_reflns_theta_full     25.24
_diffrn_measured_fraction_theta_max     0.999
_diffrn_measured_fraction_theta_full     0.999
_diffrn_reflns_limit_h_min     -26
_diffrn_reflns_limit_h_max     26
_diffrn_reflns_limit_k_min     -6
_diffrn_reflns_limit_k_max     6
_diffrn_reflns_limit_l_min     -20
_diffrn_reflns_limit_l_max     20
_diffrn_reflns_reduction_process
;
;
_refine_special_details
;
Refinement on <i>F</i>^2^ for ALL reflections except those flagged by the user
for potential systematic errors. Weighted <i>R</i>-factors <i>wR</i> and all
goodnesses of fit <i>S</i> are based on <i>F</i>^2^, conventional
<i>R</i>-factors <i>R</i> are based on <i>F</i>, with <i>F</i> set to zero for
negative <i>F</i>^2^. The observed criterion of <i>F</i>^2^ > \s(<i>F</i>^2^)
is used only for calculating -<i>R</i>-factor-obs <i>etc</i>. and is not
relevant to the choice of reflections for refinement. <i>R</i>-factors based
on <i>F</i>^2^ are statistically about twice as large as those based on
<i>F</i>, and <i>R</i>-factors based on ALL data will be even larger.
;
_reflns_number_total     3610
_reflns_number_gt     1769
_reflns_threshold_expression     I>2\s(I)
_refine_ls_structure_factor_coef     Fsqd
_refine_ls_matrix_type     full
_refine_ls_R_factor_all     0.1234
_refine_ls_R_factor_gt     0.0543
_refine_ls_wR_factor_gt     0.1075
_refine_ls_wR_factor_ref     0.1300
_refine_ls_goodness_of_fit_ref     0.928
_refine_ls_restrained_S_all     0.944
_refine_ls_number_reflns     3610
_refine_ls_number_parameters     272
_refine_ls_number_restraints     7
_refine_ls_number_constraints     ?
_refine_ls_hydrogen_treatment     constr
_refine_ls_weighting_scheme     calc
_refine_ls_weighting_details
                      'w=1/[\s^2^(Fo^2^)+(0.0624P)^2^] where P=(Fo^2^+2Fc^2^)/3'
_atom_sites_solution_hydrogens     geom
_atom_sites_solution_primary     ?
_atom_sites_solution_secondary     ?
_refine_ls_shift/su_max     0.001
_refine_ls_shift/su_mean     0.000
_refine_diff_density_max     0.161
_refine_diff_density_min     -0.135
_refine_ls_extinction_method     'none'
_refine_ls_abs_structure_details     ?
_refine_ls_abs_structure_Flack     .
loop_
    _atom_type_symbol
    _atom_type_description
    _atom_type_scat_dispersion_real
    _atom_type_scat_dispersion_imag
    _atom_type_scat_source
    C C 0.0033 0.0016 ' International Tables Vol C Tables 4.2.6.8 and 6.1.1.4'
    H H 0.0000 0.0000 ' International Tables Vol C Tables 4.2.6.8 and 6.1.1.4'
    N N 0.0061 0.0033 ' International Tables Vol C Tables 4.2.6.8 and 6.1.1.4'
    O O 0.0106 0.0060 ' International Tables Vol C Tables 4.2.6.8 and 6.1.1.4'
_computing_data_collection     'X-AREA (Stoe & Cie, 2002)'
_computing_cell_refinement     'X-AREA (Stoe & Cie, 2002)'
_computing_data_reduction     'X-RED32 (Stoe & Cie, 2002)'
_computing_structure_solution     'SHELXS97 (Sheldrick, 2008)'
_computing_structure_refinement     'SHELXL97 (Sheldrick, 2008)'
_computing_molecular_graphics     'ORTEP-3 for Windows (Farrugia, 2012)'
_computing_publication_material
                                'WinGX (Farrugia, 2012) and PLATON (Spek, 2009)'
loop_
    _atom_site_type_symbol
    _atom_site_label
    _atom_site_fract_x
    _atom_site_fract_y
    _atom_site_fract_z
    _atom_site_U_iso_or_equiv
    _atom_site_thermal_displace_type
    _atom_site_calc_flag
    _atom_site_refinement_flags
    _atom_site_occupancy
    _atom_site_disorder_assembly
    _atom_site_disorder_group
    O O1 0.00977(10) 0.1772(6) 0.1080(2) 0.1613(15) Uani d . 1.000 . .
    O O2 0.52892(6) 0.7614(3) 0.42272(9) 0.0777(6) Uani d . 1.000 . .
    N N1 0.12323(13) 0.3855(6) 0.15681(19) 0.1249(11) Uani d . 1.000 . .
    N N2 0.27681(10) 0.5151(6) 0.24066(15) 0.1151(10) Uani d . 1.000 . .
    N N3 0.65963(9) 0.6517(4) 0.44128(13) 0.0839(8) Uani d . 1.000 . .
    N N4 0.70715(9) 0.6485(4) 0.49113(14) 0.0923(9) Uani d . 1.000 . .
    N N5 0.70797(8) 0.8676(4) 0.53186(12) 0.0807(8) Uani d . 1.000 . .
    C C1 0.0707(2) 0.4126(9) 0.2028(3) 0.172(2) Uani d . 1.000 . .
    C C2 0.01503(16) 0.4008(10) 0.1505(3) 0.179(3) Uani d . 1.000 . .
    C C3 0.05926(16) 0.1478(10) 0.0616(3) 0.180(2) Uani d . 1.000 . .
    C C4 0.11659(13) 0.1510(8) 0.1120(2) 0.1436(18) Uani d . 1.000 . .
    C C5A 0.1714(3) 0.4194(16) 0.2175(5) 0.096(2) Uani d P 0.634(13) A 1
    C C6A 0.2293(3) 0.482(2) 0.1740(5) 0.096(3) Uani d P 0.634(13) A 1
    C C7 0.31518(10) 0.6820(5) 0.23080(15) 0.0809(10) Uani d . 1.000 . .
    C C8 0.37040(9) 0.7061(4) 0.28150(13) 0.0658(8) Uani d . 1.000 . .
    C C9 0.38592(9) 0.5339(4) 0.34293(14) 0.0711(8) Uani d . 1.000 . .
    C C10 0.43840(9) 0.5580(4) 0.38852(14) 0.0695(8) Uani d . 1.000 . .
    C C11 0.47744(9) 0.7556(4) 0.37429(13) 0.0646(8) Uani d . 1.000 . .
    C C12 0.46337(10) 0.9286(4) 0.31340(14) 0.0774(9) Uani d . 1.000 . .
    C C13 0.40997(11) 0.9006(4) 0.26846(15) 0.0805(9) Uani d . 1.000 . .
    C C14 0.57484(10) 0.9369(4) 0.40298(15) 0.0775(9) Uani d . 1.000 . .
    C C15 0.63014(9) 0.8731(4) 0.45100(13) 0.0644(8) Uani d . 1.000 . .
    C C16 0.66101(11) 1.0086(5) 0.50812(15) 0.0795(9) Uani d . 1.000 . .
    C C17 0.75478(13) 0.9218(7) 0.59454(18) 0.1190(14) Uani d D 1.000 . .
    C C18A 0.7974(4) 1.113(2) 0.5714(7) 0.114(3) Uani d DP 0.634(13) A 1
    C C19A 0.8541(6) 1.080(3) 0.5825(11) 0.151(5) Uani d DP 0.634(13) A 1
    C C5B 0.1961(5) 0.338(2) 0.1835(7) 0.083(4) Uani d P 0.366(13) A 2
    C C6B 0.2144(7) 0.590(3) 0.2047(9) 0.104(5) Uani d P 0.366(13) A 2
    C C18B 0.8105(6) 0.998(4) 0.5629(12) 0.109(6) Uani d DP 0.366(13) A 2
    C C19B 0.8417(14) 1.199(3) 0.579(2) 0.153(10) Uani d DP 0.366(13) A 2
    H H1A 0.07240 0.57420 0.23110 0.2060 Uiso c RU 1.000 . .
    H H1B 0.07020 0.27810 0.24280 0.2060 Uiso c RU 1.000 . .
    H H5A1 0.17700 0.26510 0.24920 0.1160 Uiso c RUP 0.634(13) A 1
    H H3A 0.05980 0.28410 0.02220 0.2160 Uiso c RU 1.000 . .
    H H3B 0.05590 -0.01220 0.03260 0.2160 Uiso c RU 1.000 . .
    H H6A2 0.22430 0.63690 0.14260 0.1150 Uiso c RUP 0.634(13) A 1
    H H5A2 0.16200 0.55730 0.25360 0.1160 Uiso c RUP 0.634(13) A 1
    H H2A -0.01930 0.41900 0.18370 0.2150 Uiso c RU 1.000 . .
    H H2B 0.01450 0.54230 0.11290 0.2150 Uiso c RU 1.000 . .
    H H6A1 0.23960 0.34400 0.13840 0.1150 Uiso c RUP 0.634(13) A 1
    H H10 0.44790 0.44120 0.42930 0.0830 Uiso c RU 1.000 . .
    H H12 0.48940 1.06130 0.30290 0.0930 Uiso c RU 1.000 . .
    H H13 0.40040 1.01780 0.22780 0.0970 Uiso c RU 1.000 . .
    H H14A 0.56250 1.10930 0.41490 0.0930 Uiso c RU 1.000 . .
    H H14B 0.58190 0.92630 0.34590 0.0930 Uiso c RU 1.000 . .
    H H16 0.65130 1.16920 0.52710 0.0950 Uiso c RU 1.000 . .
    H H17A 0.73600 0.97870 0.64280 0.1430 Uiso c RU 1.000 A 1
    H H17B 0.77630 0.76560 0.60780 0.1430 Uiso c RU 1.000 A 1
    H H18A 0.78320 1.26370 0.54790 0.1370 Uiso c RUP 0.634(13) A 1
    H H19A 0.86880 0.93050 0.60600 0.1820 Uiso c RUP 0.634(13) A 1
    H H19B 0.88050 1.20590 0.56710 0.1820 Uiso c RUP 0.634(13) A 1
    H H4A 0.11720 0.00870 0.14930 0.1720 Uiso c RU 1.000 . .
    H H4B 0.15010 0.13150 0.07760 0.1720 Uiso c RDU 1.000 . .
    H H7 0.30840 0.79780 0.18890 0.0970 Uiso c RU 1.000 . .
    H H9 0.36010 0.40000 0.35310 0.0850 Uiso c RU 1.000 . .
    H H5B1 0.20110 0.22290 0.22900 0.0990 Uiso c RUP 0.366(13) A 2
    H H5B2 0.21790 0.27290 0.13880 0.0990 Uiso c RDU 0.366(13) A 2
    H H6B1 0.18950 0.66640 0.24420 0.1250 Uiso c RUP 0.366(13) A 2
    H H6B2 0.21640 0.70040 0.15800 0.1250 Uiso c RUP 0.366(13) A 2
    H H18B 0.82620 0.88730 0.52550 0.1310 Uiso c RUP 0.366(13) A 2
    H H19C 0.82840 1.31630 0.61640 0.1840 Uiso c RUP 0.366(13) A 2
    H H19D 0.87750 1.22610 0.55460 0.1840 Uiso c RUP 0.366(13) A 2
loop_
    _atom_site_aniso_label
    _atom_site_aniso_U_11
    _atom_site_aniso_U_22
    _atom_site_aniso_U_33
    _atom_site_aniso_U_12
    _atom_site_aniso_U_13
    _atom_site_aniso_U_23
    O1 0.0905(16) 0.195(3) 0.196(3) -0.0408(17) -0.0134(17) -0.031(2)
    O2 0.0721(9) 0.0850(10) 0.0749(11) -0.0148(8) -0.0063(8) 0.0196(8)
    N1 0.1009(18) 0.141(2) 0.127(2) -0.0382(17) -0.0480(18) 0.0348(19)
    N2 0.0763(14) 0.164(2) 0.1018(18) -0.0213(15) -0.0260(13) 0.0395(17)
    N3 0.0847(13) 0.0753(13) 0.0906(16) 0.0021(11) -0.0044(12) -0.0121(11)
    N4 0.0861(14) 0.0884(15) 0.1015(17) 0.0078(12) -0.0030(13) -0.0022(13)
    N5 0.0753(13) 0.0914(14) 0.0747(14) -0.0147(12) -0.0029(11) 0.0018(12)
    C1 0.147(3) 0.194(4) 0.171(4) -0.033(3) -0.022(3) -0.030(3)
    C2 0.101(3) 0.206(5) 0.227(5) -0.006(3) -0.021(3) -0.035(4)
    C3 0.090(2) 0.266(5) 0.180(4) -0.035(3) -0.021(3) -0.065(4)
    C4 0.090(2) 0.183(4) 0.156(3) -0.008(2) -0.011(2) -0.001(3)
    C5A 0.066(3) 0.141(5) 0.082(4) -0.004(3) 0.001(3) 0.001(3)
    C6A 0.059(3) 0.151(7) 0.077(5) -0.011(4) 0.000(3) -0.001(4)
    C7 0.0742(15) 0.1012(19) 0.0670(16) 0.0125(14) 0.0008(13) 0.0074(14)
    C8 0.0673(13) 0.0702(14) 0.0597(15) 0.0124(11) 0.0007(11) -0.0038(11)
    C9 0.0664(14) 0.0790(14) 0.0680(16) -0.0028(11) 0.0048(12) 0.0050(13)
    C10 0.0686(13) 0.0735(14) 0.0664(15) -0.0002(11) 0.0041(12) 0.0155(11)
    C11 0.0681(13) 0.0658(13) 0.0594(14) 0.0053(11) -0.0024(11) 0.0016(11)
    C12 0.0843(16) 0.0622(14) 0.0844(18) -0.0044(11) -0.0085(14) 0.0129(12)
    C13 0.0953(17) 0.0662(14) 0.0785(18) 0.0044(13) -0.0104(14) 0.0156(12)
    C14 0.0825(15) 0.0649(13) 0.0845(18) -0.0127(11) 0.0003(13) 0.0070(12)
    C15 0.0676(13) 0.0558(12) 0.0697(15) -0.0082(11) 0.0032(12) 0.0023(11)
    C16 0.0864(16) 0.0665(13) 0.0849(18) -0.0048(13) -0.0009(14) -0.0124(13)
    C17 0.0904(19) 0.175(3) 0.089(2) -0.029(2) -0.0193(17) 0.002(2)
    C18A 0.094(5) 0.092(5) 0.152(6) -0.016(5) -0.042(5) -0.009(5)
    C19A 0.093(6) 0.206(13) 0.153(7) -0.026(9) -0.007(5) 0.020(11)
    C5B 0.071(7) 0.119(7) 0.057(6) 0.029(5) 0.000(5) 0.002(5)
    C6B 0.114(10) 0.128(10) 0.068(8) 0.010(8) -0.008(6) 0.006(6)
    C18B 0.066(9) 0.125(12) 0.134(9) 0.009(7) -0.011(6) -0.027(10)
    C19B 0.116(17) 0.127(13) 0.217(19) -0.036(11) 0.016(14) -0.018(14)
_geom_special_details
;
Bond distances, angles <i>etc</i>. have been calculated using the rounded
fractional coordinates. All su's are estimated from the variances of the
(full) variance-covariance matrix. The cell e.s.d.'s are taken into account in
the estimation of distances, angles and torsion angles
;
loop_
    _geom_bond_atom_site_label_1
    _geom_bond_atom_site_label_2
    _geom_bond_site_symmetry_1
    _geom_bond_site_symmetry_2
    _geom_bond_distance
    _geom_bond_publ_flag
    O1 C2 . . 1.372(6) no
    O1 C3 . . 1.388(5) no
    O2 C11 . . 1.366(2) no
    O2 C14 . . 1.429(3) no
    N1 C1 . . 1.439(5) no
    N1 C4 . . 1.442(5) no
    N1 C5A . . 1.444(8) no
    N1 C5B . . 1.680(12) no
    N2 C6A . . 1.500(8) no
    N2 C7 . . 1.242(4) no
    N2 C6B . . 1.536(16) no
    N3 N4 . . 1.309(3) no
    N3 C15 . . 1.350(3) no
    N4 N5 . . 1.334(3) no
    N5 C16 . . 1.325(3) no
    N5 C17 . . 1.462(4) no
    C1 C2 . . 1.478(6) no
    C3 C4 . . 1.490(5) no
    C5A C6A . . 1.548(10) no
    C5B C6B . . 1.424(19) no
    C7 C8 . . 1.459(3) no
    C8 C9 . . 1.392(3) no
    C8 C13 . . 1.375(3) no
    C9 C10 . . 1.365(3) no
    C10 C11 . . 1.383(3) no
    C11 C12 . . 1.382(3) no
    C12 C13 . . 1.379(3) no
    C14 C15 . . 1.471(3) no
    C15 C16 . . 1.345(3) no
    C17 C18B . . 1.432(15) no
    C17 C18A . . 1.449(10) no
    C18A C19A . . 1.280(16) no
    C18B C19B . . 1.29(3) no
    C1 H1A . . 0.9700 no
    C1 H1B . . 0.9700 no
    C2 H2A . . 0.9700 no
    C2 H2B . . 0.9700 no
    C3 H3A . . 0.9700 no
    C3 H3B . . 0.9700 no
    C4 H4A . . 0.9700 no
    C4 H4B . . 0.9700 no
    C5A H5A1 . . 0.9700 no
    C5A H5A2 . . 0.9700 no
    C5B H5B1 . . 0.9700 no
    C5B H5B2 . . 0.9700 no
    C6A H6A2 . . 0.9700 no
    C6A H6A1 . . 0.9700 no
    C6B H6B2 . . 0.9700 no
    C6B H6B1 . . 0.9700 no
    C7 H7 . . 0.9300 no
    C9 H9 . . 0.9300 no
    C10 H10 . . 0.9300 no
    C12 H12 . . 0.9300 no
    C13 H13 . . 0.9300 no
    C14 H14A . . 0.9700 no
    C14 H14B . . 0.9700 no
    C16 H16 . . 0.9300 no
    C17 H17A . . 0.9700 no
    C17 H17B . . 0.9700 no
    C18A H18A . . 0.9300 no
    C18B H18B . . 0.9300 no
    C19A H19B . . 0.9300 no
    C19A H19A . . 0.9300 no
    C19B H19C . . 0.9300 no
    C19B H19D . . 0.9300 no
loop_
    _geom_angle_atom_site_label_1
    _geom_angle_atom_site_label_2
    _geom_angle_atom_site_label_3
    _geom_angle_site_symmetry_1
    _geom_angle_site_symmetry_2
    _geom_angle_site_symmetry_3
    _geom_angle
    _geom_angle_publ_flag
    C2 O1 C3 . . . 109.4(3) no
    C11 O2 C14 . . . 118.02(17) no
    C1 N1 C4 . . . 107.1(3) no
    C1 N1 C5A . . . 102.4(4) no
    C1 N1 C5B . . . 132.7(5) no
    C4 N1 C5A . . . 121.1(4) no
    C4 N1 C5B . . . 94.6(4) no
    C6A N2 C7 . . . 116.7(4) no
    C6B N2 C7 . . . 112.6(6) no
    N4 N3 C15 . . . 108.6(2) no
    N3 N4 N5 . . . 107.31(19) no
    N4 N5 C16 . . . 110.0(2) no
    N4 N5 C17 . . . 121.2(2) no
    C16 N5 C17 . . . 128.7(2) no
    N1 C1 C2 . . . 111.5(4) no
    O1 C2 C1 . . . 112.6(4) no
    O1 C3 C4 . . . 111.8(4) no
    N1 C4 C3 . . . 111.1(3) no
    N1 C5A C6A . . . 108.0(6) no
    N1 C5B C6B . . . 100.8(9) no
    N2 C6A C5A . . . 104.8(6) no
    N2 C6B C5B . . . 95.7(10) no
    N2 C7 C8 . . . 123.5(2) no
    C9 C8 C13 . . . 117.5(2) no
    C7 C8 C9 . . . 122.3(2) no
    C7 C8 C13 . . . 120.2(2) no
    C8 C9 C10 . . . 121.17(19) no
    C9 C10 C11 . . . 120.3(2) no
    O2 C11 C12 . . . 124.47(19) no
    C10 C11 C12 . . . 119.8(2) no
    O2 C11 C10 . . . 115.68(19) no
    C11 C12 C13 . . . 118.7(2) no
    C8 C13 C12 . . . 122.5(2) no
    O2 C14 C15 . . . 108.63(18) no
    C14 C15 C16 . . . 130.1(2) no
    N3 C15 C14 . . . 122.10(19) no
    N3 C15 C16 . . . 107.8(2) no
    N5 C16 C15 . . . 106.3(2) no
    N5 C17 C18A . . . 113.6(5) no
    N5 C17 C18B . . . 113.3(8) no
    C17 C18A C19A . . . 121.7(11) no
    C17 C18B C19B . . . 129(2) no
    N1 C1 H1A . . . 109.00 no
    N1 C1 H1B . . . 109.00 no
    C2 C1 H1A . . . 109.00 no
    C2 C1 H1B . . . 109.00 no
    H1A C1 H1B . . . 108.00 no
    O1 C2 H2A . . . 109.00 no
    O1 C2 H2B . . . 109.00 no
    C1 C2 H2A . . . 109.00 no
    C1 C2 H2B . . . 109.00 no
    H2A C2 H2B . . . 108.00 no
    O1 C3 H3A . . . 109.00 no
    O1 C3 H3B . . . 109.00 no
    C4 C3 H3A . . . 109.00 no
    C4 C3 H3B . . . 109.00 no
    H3A C3 H3B . . . 108.00 no
    N1 C4 H4A . . . 109.00 no
    N1 C4 H4B . . . 109.00 no
    C3 C4 H4A . . . 109.00 no
    C3 C4 H4B . . . 110.00 no
    H4A C4 H4B . . . 108.00 no
    N1 C5A H5A1 . . . 110.00 no
    N1 C5A H5A2 . . . 110.00 no
    C6A C5A H5A1 . . . 110.00 no
    C6A C5A H5A2 . . . 110.00 no
    H5A1 C5A H5A2 . . . 108.00 no
    H5B1 C5B H5B2 . . . 109.00 no
    N1 C5B H5B2 . . . 112.00 no
    C6B C5B H5B1 . . . 112.00 no
    N1 C5B H5B1 . . . 112.00 no
    C6B C5B H5B2 . . . 112.00 no
    N2 C6A H6A2 . . . 111.00 no
    C5A C6A H6A1 . . . 111.00 no
    N2 C6A H6A1 . . . 111.00 no
    C5A C6A H6A2 . . . 111.00 no
    H6A1 C6A H6A2 . . . 109.00 no
    N2 C6B H6B1 . . . 113.00 no
    C5B C6B H6B2 . . . 113.00 no
    N2 C6B H6B2 . . . 113.00 no
    C5B C6B H6B1 . . . 113.00 no
    H6B1 C6B H6B2 . . . 110.00 no
    N2 C7 H7 . . . 118.00 no
    C8 C7 H7 . . . 118.00 no
    C10 C9 H9 . . . 119.00 no
    C8 C9 H9 . . . 119.00 no
    C9 C10 H10 . . . 120.00 no
    C11 C10 H10 . . . 120.00 no
    C11 C12 H12 . . . 121.00 no
    C13 C12 H12 . . . 121.00 no
    C8 C13 H13 . . . 119.00 no
    C12 C13 H13 . . . 119.00 no
    O2 C14 H14A . . . 110.00 no
    O2 C14 H14B . . . 110.00 no
    C15 C14 H14A . . . 110.00 no
    C15 C14 H14B . . . 110.00 no
    H14A C14 H14B . . . 108.00 no
    C15 C16 H16 . . . 127.00 no
    N5 C16 H16 . . . 127.00 no
    N5 C17 H17A . . . 109.00 no
    C18A C17 H17B . . . 109.00 no
    N5 C17 H17B . . . 109.00 no
    C18A C17 H17A . . . 109.00 no
    C18B C17 H17B . . . 84.00 no
    H17A C17 H17B . . . 108.00 no
    C18B C17 H17A . . . 130.00 no
    C19A C18A H18A . . . 119.00 no
    C17 C18A H18A . . . 119.00 no
    C19B C18B H18B . . . 116.00 no
    C17 C18B H18B . . . 116.00 no
    C18A C19A H19B . . . 120.00 no
    H19A C19A H19B . . . 120.00 no
    C18A C19A H19A . . . 120.00 no
    C18B C19B H19C . . . 120.00 no
    C18B C19B H19D . . . 120.00 no
    H19C C19B H19D . . . 120.00 no
loop_
    _geom_torsion_atom_site_label_1
    _geom_torsion_atom_site_label_2
    _geom_torsion_atom_site_label_3
    _geom_torsion_atom_site_label_4
    _geom_torsion_site_symmetry_1
    _geom_torsion_site_symmetry_2
    _geom_torsion_site_symmetry_3
    _geom_torsion_site_symmetry_4
    _geom_torsion
    _geom_torsion_publ_flag
    C2 O1 C3 C4 . . . . 57.7(5) no
    C3 O1 C2 C1 . . . . -57.7(5) no
    C14 O2 C11 C12 . . . . -8.4(3) no
    C11 O2 C14 C15 . . . . -167.78(18) no
    C14 O2 C11 C10 . . . . 170.68(19) no
    C1 N1 C4 C3 . . . . 55.4(4) no
    C4 N1 C5A C6A . . . . 79.1(7) no
    C4 N1 C1 C2 . . . . -55.3(5) no
    C5A N1 C1 C2 . . . . 176.3(5) no
    C1 N1 C5A C6A . . . . -161.9(6) no
    C5A N1 C4 C3 . . . . 172.1(5) no
    C6A N2 C7 C8 . . . . -167.7(4) no
    C7 N2 C6A C5A . . . . -143.5(5) no
    C15 N3 N4 N5 . . . . -0.4(3) no
    N4 N3 C15 C14 . . . . 179.4(2) no
    N4 N3 C15 C16 . . . . 0.4(3) no
    N3 N4 N5 C16 . . . . 0.3(3) no
    N3 N4 N5 C17 . . . . 178.3(2) no
    C17 N5 C16 C15 . . . . -177.8(2) no
    N4 N5 C17 C18A . . . . 108.4(5) no
    C16 N5 C17 C18A . . . . -74.0(5) no
    N4 N5 C16 C15 . . . . 0.0(3) no
    N1 C1 C2 O1 . . . . 58.5(5) no
    O1 C3 C4 N1 . . . . -58.5(5) no
    N1 C5A C6A N2 . . . . 179.8(6) no
    N2 C7 C8 C13 . . . . -178.0(3) no
    N2 C7 C8 C9 . . . . 3.4(4) no
    C7 C8 C13 C12 . . . . -178.5(2) no
    C7 C8 C9 C10 . . . . 178.8(2) no
    C9 C8 C13 C12 . . . . 0.1(3) no
    C13 C8 C9 C10 . . . . 0.1(3) no
    C8 C9 C10 C11 . . . . -0.1(3) no
    C9 C10 C11 C12 . . . . -0.3(3) no
    C9 C10 C11 O2 . . . . -179.44(19) no
    C10 C11 C12 C13 . . . . 0.6(3) no
    O2 C11 C12 C13 . . . . 179.6(2) no
    C11 C12 C13 C8 . . . . -0.5(3) no
    O2 C14 C15 N3 . . . . 65.1(3) no
    O2 C14 C15 C16 . . . . -116.2(3) no
    N3 C15 C16 N5 . . . . -0.3(3) no
    C14 C15 C16 N5 . . . . -179.1(2) no
    N5 C17 C18A C19A . . . . -132.7(12) no
loop_
    _geom_hbond_atom_site_label_D
    _geom_hbond_atom_site_label_H
    _geom_hbond_atom_site_label_A
    _geom_hbond_site_symmetry_A
    _geom_hbond_distance_DH
    _geom_hbond_distance_HA
    _geom_hbond_distance_DA
    _geom_hbond_angle_DHA
    _geom_hbond_publ_flag
    C6A H6A1 Cg 2_645 0.97 2.90 3.617(8) 132 yes
_iucr_refine_instructions_details
;
TITL MMS-10
CELL  0.71073  22.3034   5.2531  16.5878   90.000   93.051   90.000
ZERR     4.00   0.0010   0.0003   0.0008    0.000    0.004    0.000
LATT   1
SYMM  - X, 1/2 + Y, 1/2 - Z
SFAC  C    H    N    O
UNIT  76   100  20   8
MERG   2
OMIT    -4.00  51.00
OMIT    -2   0   4
OMIT    -3   0   4
DFIX    1.42 0.02 C17 C18A
DFIX    1.42 0.02 C17 C18B
DFIX    1.34 0.02 C18A C19A
DFIX    1.34 0.02 C18B C19B
DFIX    2.02 0.02 H4B  H5B2
FMAP   2
PLAN   3
ACTA
BOND
BOND   $H
CONF
LIST   4
BUMP    0.02000
L.S.  13
WGHT    0.062400
FVAR       0.17578   0.63416
C1    1    0.070719    0.412577    0.202807    11.00000    0.14661    0.19390 =
         0.17092   -0.03008   -0.02217   -0.03310
AFIX  23
H1A   2    0.072441    0.574239    0.231093    11.00000   -1.20000
H1B   2    0.070195    0.278055    0.242821    11.00000   -1.20000
AFIX   0
C2    1    0.015026    0.400841    0.150536    11.00000    0.10122    0.20625 =
         0.22730   -0.03523   -0.02123   -0.00604
AFIX  23
H2A   2   -0.019268    0.418967    0.183669    11.00000   -1.20000
H2B   2    0.014482    0.542254    0.112902    11.00000   -1.20000
AFIX   0
C3    1    0.059260    0.147807    0.061621    11.00000    0.09028    0.26630 =
         0.17995   -0.06492   -0.02052   -0.03474
AFIX  23
H3A   2    0.059764    0.284078    0.022201    11.00000   -1.20000
H3B   2    0.055909   -0.012221    0.032554    11.00000   -1.20000
AFIX   0
C4    1    0.116588    0.150969    0.112047    11.00000    0.08981    0.18281 =
         0.15640   -0.00130   -0.01070   -0.00778
AFIX  23
H4A   2    0.117223    0.008665    0.149347    11.00000   -1.20000
H4B   2    0.150075    0.131513    0.077565    11.00000   -1.20000
AFIX   0
PART    1
C5A   1    0.171435    0.419367    0.217549    21.00000    0.06603    0.14136 =
         0.08157    0.00080    0.00073   -0.00406
AFIX  23
H5A1  2    0.177021    0.265065    0.249181    21.00000   -1.20000
H5A2  2    0.161961    0.557251    0.253627    21.00000   -1.20000
AFIX   0
C6A   1    0.229294    0.481958    0.174019    21.00000    0.05854    0.15122 =
         0.07681   -0.00145    0.00050   -0.01085
AFIX  23
H6A1  2    0.239558    0.343977    0.138419    21.00000   -1.20000
H6A2  2    0.224319    0.636883    0.142554    21.00000   -1.20000
AFIX   0
PART    2
C5B   1    0.196104    0.338152    0.183498   -21.00000    0.07063    0.11862 =
         0.05682    0.00207    0.00007    0.02913
AFIX  23
H5B1  2    0.201146    0.222873    0.229035   -21.00000   -1.20000
H5B2  2    0.217893    0.272869    0.138837   -21.00000   -1.20000
AFIX   0
C6B   1    0.214448    0.589856    0.204678   -21.00000    0.11427    0.12753 =
         0.06814    0.00601   -0.00773    0.01040
AFIX  23
H6B1  2    0.189472    0.666352    0.244220   -21.00000   -1.20000
H6B2  2    0.216437    0.700369    0.158049   -21.00000   -1.20000
AFIX   0
PART    0
C7    1    0.315178    0.682015    0.230801    11.00000    0.07417    0.10118 =
         0.06695    0.00743    0.00079    0.01253
AFIX  43
H7    2    0.308357    0.797777    0.188894    11.00000   -1.20000
AFIX   0
C8    1    0.370401    0.706075    0.281496    11.00000    0.06729    0.07022 =
         0.05966   -0.00378    0.00066    0.01243
C9    1    0.385923    0.533851    0.342926    11.00000    0.06643    0.07902 =
         0.06798    0.00502    0.00479   -0.00279
AFIX  43
H9    2    0.360089    0.400018    0.353071    11.00000   -1.20000
AFIX   0
C10   1    0.438403    0.558032    0.388521    11.00000    0.06860    0.07353 =
         0.06642    0.01546    0.00414   -0.00019
AFIX  43
H10   2    0.447939    0.441160    0.429322    11.00000   -1.20000
AFIX   0
C11   1    0.477441    0.755567    0.374295    11.00000    0.06812    0.06576 =
         0.05941    0.00161   -0.00237    0.00529
C12   1    0.463372    0.928581    0.313401    11.00000    0.08427    0.06223 =
         0.08444    0.01286   -0.00848   -0.00441
AFIX  43
H12   2    0.489433    1.061320    0.302942    11.00000   -1.20000
AFIX   0
C13   1    0.409972    0.900632    0.268463    11.00000    0.09527    0.06620 =
         0.07851    0.01557   -0.01036    0.00440
AFIX  43
H13   2    0.400353    1.017838    0.227789    11.00000   -1.20000
AFIX   0
C14   1    0.574843    0.936916    0.402981    11.00000    0.08254    0.06493 =
         0.08449    0.00699    0.00025   -0.01273
AFIX  23
H14A  2    0.562509    1.109347    0.414882    11.00000   -1.20000
H14B  2    0.581862    0.926284    0.345870    11.00000   -1.20000
AFIX   0
C15   1    0.630138    0.873062    0.450995    11.00000    0.06764    0.05580 =
         0.06974    0.00234    0.00318   -0.00819
C16   1    0.661013    1.008597    0.508116    11.00000    0.08636    0.06648 =
         0.08488   -0.01235   -0.00093   -0.00479
AFIX  43
H16   2    0.651342    1.169166    0.527147    11.00000   -1.20000
AFIX   0
C17   1    0.754777    0.921782    0.594541    11.00000    0.09039    0.17479 =
         0.08856    0.00212   -0.01933   -0.02883
AFIX  23
H17A  2    0.735981    0.978697    0.642772    11.00000   -1.20000
H17B  2    0.776310    0.765609    0.607809    11.00000   -1.20000
AFIX   0
PART    1
C18A  1    0.797399    1.113200    0.571386    21.00000    0.09427    0.09229 =
         0.15194   -0.00862   -0.04157   -0.01617
AFIX  43
H18A  2    0.783197    1.263748    0.547860    21.00000   -1.20000
AFIX   0
C19A  1    0.854059    1.080203    0.582505    21.00000    0.09304    0.20625 =
         0.15324    0.02045   -0.00690   -0.02579
AFIX  93
H19A  2    0.868821    0.930480    0.605973    21.00000   -1.20000
H19B  2    0.880490    1.205935    0.567122    21.00000   -1.20000
AFIX   0
PART    2
C18B  1    0.810506    0.997535    0.562861   -21.00000    0.06556    0.12535 =
         0.13434   -0.02735   -0.01077    0.00891
AFIX  43
H18B  2    0.826178    0.887288    0.525491   -21.00000   -1.20000
AFIX   0
C19B  1    0.841668    1.198524    0.579467   -21.00000    0.11648    0.12672 =
         0.21733   -0.01810    0.01606   -0.03550
AFIX  93
H19C  2    0.828396    1.316298    0.616395   -21.00000   -1.20000
H19D  2    0.877478    1.226122    0.554550   -21.00000   -1.20000
AFIX   0
PART    0
N1    3    0.123233    0.385505    0.156809    11.00000    0.10089    0.14070 =
         0.12657    0.03483   -0.04802   -0.03824
N2    3    0.276811    0.515147    0.240658    11.00000    0.07625    0.16400 =
         0.10177    0.03949   -0.02596   -0.02126
N3    3    0.659635    0.651666    0.441282    11.00000    0.08472    0.07532 =
         0.09063   -0.01210   -0.00440    0.00209
N4    3    0.707150    0.648516    0.491127    11.00000    0.08611    0.08841 =
         0.10146   -0.00218   -0.00295    0.00778
N5    3    0.707967    0.867616    0.531856    11.00000    0.07526    0.09137 =
         0.07466    0.00182   -0.00291   -0.01465
O1    4    0.009768    0.177243    0.108012    11.00000    0.09051    0.19509 =
         0.19595   -0.03068   -0.01340   -0.04078
O2    4    0.528925    0.761376    0.422717    11.00000    0.07209    0.08500 =
         0.07485    0.01960   -0.00625   -0.01485
HKLF 4
REM  MMS-10
REM R1 =  0.0543 for    1769 Fo > 4sig(Fo)  and  0.1234 for all    3610 data
REM    272 parameters refined using      7 restraints
END
WGHT      0.0624      0.0000
REM Highest difference peak  0.161,  deepest hole -0.135,  1-sigma level  0.043
Q1    1   0.4779  0.7644  0.3257  11.00000  0.05    0.16
Q2    1   0.1009  0.2635  0.1840  11.00000  0.05    0.16
Q3    1   0.5470  0.7353  0.3979  11.00000  0.05    0.14
;
