# Supplementary material for: Crystal structure of {(E)-4-[(1-allyl-1H-1,2,3-triazol-4-yl)meth­oxy]benzyl­idene}[2-(morpholin-4-yl)eth­yl]amine
Source: Acta Crystallogr Sect E Struct Rep Online. 2014 Aug 1;70(Pt 9):o933–4. doi: 10.1107/S1600536814016754 (PMC4186139; doi:10.1107/S1600536814016754)
Supplement: Supplementary file 2 [file e-70-0o933-Isup2.hkl]

#
# h,k,l, Fc-squared, Fo-squared, sigma(Fo-squared), status flag
#
data_I
_shelx_title ' MMS-10'
_shelx_refln_list_code          4
_shelx_F_calc_maximum      181.06
_exptl_crystal_F_000       760.00
_reflns_d_resolution_high  0.8255

loop_
 _space_group_symop_operation_xyz
 'x, y, z'
 '-x, y+1/2, -z+1/2'
 '-x, -y, -z'
 'x, -y-1/2, z-1/2'

_cell_length_a    22.3034
_cell_length_b     5.2531
_cell_length_c    16.5878
_cell_angle_alpha  90.000
_cell_angle_beta   93.051
_cell_angle_gamma  90.000

_shelx_F_squared_multiplier     1.000

loop_
 _refln_index_h
 _refln_index_k
 _refln_index_l
 _refln_F_squared_calc
 _refln_F_squared_meas
 _refln_F_squared_sigma
 _refln_observed_status
   2   0   0         54.13         34.23         8.47 o
   3   0   0       2060.37       1916.24        40.87 o
   4   0   0         29.40         12.87         7.65 o
   5   0   0          6.92         23.14         8.68 o
   6   0   0        939.03        983.04        13.41 o
   7   0   0        990.94       1052.10        11.49 o
   8   0   0         94.70        102.93         6.56 o
   9   0   0        337.88        306.25         6.61 o
  10   0   0         64.55         43.01         8.08 o
  11   0   0        462.53        472.76         6.81 o
  12   0   0        656.44        670.59         9.20 o
  13   0   0        196.22        185.24         5.14 o
  14   0   0        178.41        164.96         5.22 o
  15   0   0        135.72        129.83         5.19 o
  16   0   0          8.56          6.10         4.66 o
  17   0   0        519.18        527.70         6.28 o
  18   0   0          0.21          1.96         4.81 o
  19   0   0         16.86         19.47         4.56 o
  20   0   0        121.27        112.80         5.04 o
  21   0   0        103.20         99.35         5.54 o
  22   0   0         71.95         64.57         5.91 o
  23   0   0          4.58          6.41         4.73 o
  24   0   0          0.79          6.33         4.80 o
  25   0   0          0.31          1.82         4.93 o
  26   0   0          0.68          4.31         5.45 o
   1   1   0       2868.45       2992.10        12.82 o
   2   1   0       1783.01       1872.05        10.34 o
   3   1   0        138.04        148.41         5.98 o
   4   1   0       3538.12       3407.91        14.24 o
   5   1   0        614.78        565.94         6.05 o
   6   1   0        291.66        317.06         5.07 o
   7   1   0         48.02         46.09         3.76 o
   8   1   0         32.88         29.02         3.81 o
   9   1   0        189.35        210.86         4.61 o
  10   1   0          2.43          3.69         3.99 o
  11   1   0        136.10        130.78         4.25 o
  12   1   0        202.57        203.04         4.01 o
  13   1   0         21.06         25.49         3.74 o
  14   1   0         22.18         17.70         3.90 o
  15   1   0         50.72         54.43         3.84 o
  16   1   0         55.83         60.54         3.71 o
  17   1   0          1.65          3.13         3.94 o
  18   1   0        435.15        457.39         6.97 o
  19   1   0         14.43         16.50         4.08 o
  20   1   0          2.53          3.96         4.27 o
  21   1   0         20.63         22.06         3.94 o
  22   1   0         27.20         32.16         4.74 o
  23   1   0         21.73         20.24         4.11 o
  24   1   0          8.91         15.99         4.32 o
  25   1   0          4.38          8.03         4.28 o
  26   1   0          0.18          0.31         4.34 o
   0   2   0        436.51        419.93         6.75 o
   1   2   0         14.14         11.18         3.88 o
   2   2   0        376.55        347.24         4.61 o
   3   2   0         14.11         15.32         3.69 o
   4   2   0        289.04        306.33         4.70 o
   5   2   0        788.54        805.52         7.80 o
   6   2   0       2103.22       2172.72        13.12 o
   7   2   0        388.68        383.36         4.77 o
   8   2   0        146.33        159.41         4.21 o
   9   2   0          1.59          3.49         3.17 o
  10   2   0         83.09         88.38         3.76 o
  11   2   0          9.93         11.74         3.45 o
  12   2   0         88.64         93.03         4.24 o
  13   2   0        186.74        195.70         4.08 o
  14   2   0         16.21         20.19         3.82 o
  15   2   0         11.58         21.04         3.61 o
  16   2   0          2.93          7.67         4.35 o
  17   2   0         68.64         72.25         3.83 o
  18   2   0         92.22         79.58         4.10 o
  19   2   0        120.90        117.69         4.39 o
  20   2   0          2.78          8.96         3.81 o
  21   2   0          1.11          3.79         3.79 o
  22   2   0          0.75          3.08         4.03 o
  23   2   0          0.17          4.63         4.16 o
  24   2   0          0.26          4.52         4.74 o
  25   2   0          5.35          9.14         4.51 o
   1   3   0        235.79        230.39         4.00 o
   2   3   0          9.82         14.36         3.39 o
   3   3   0         19.49         18.76         3.47 o
   4   3   0        705.68        749.78         5.38 o
   5   3   0        253.57        224.89         4.24 o
   6   3   0         20.35         26.32         3.46 o
   7   3   0         67.08         60.16         3.53 o
   8   3   0         41.87         42.07         3.48 o
   9   3   0          0.65         -1.27         3.60 o
  10   3   0          3.89          6.31         3.78 o
  11   3   0          0.07          2.12         3.58 o
  12   3   0          7.11          8.82         3.74 o
  13   3   0          2.49          8.72         4.33 o
  14   3   0         31.06         32.33         3.75 o
  15   3   0          0.10         -1.65         3.66 o
  16   3   0        109.55        110.21         4.27 o
  17   3   0         82.31         90.29         4.28 o
  18   3   0          0.14          7.22         3.87 o
  19   3   0         23.56         24.55         4.12 o
  20   3   0          0.01          2.00         4.66 o
  21   3   0          0.00          5.37         4.14 o
  22   3   0          0.33          4.04         4.46 o
  23   3   0          3.23          7.93         4.74 o
   0   4   0         49.45         59.09         4.76 o
   1   4   0         54.23         68.59         3.90 o
   2   4   0        115.07        115.31         3.77 o
   3   4   0         94.53         95.85         3.65 o
   4   4   0         62.11         56.67         3.39 o
   5   4   0          3.66          7.29         3.43 o
   6   4   0         11.83         16.40         3.54 o
   7   4   0         43.38         50.07         3.51 o
   8   4   0          6.63          6.95         3.97 o
   9   4   0          0.00          6.51         3.97 o
  10   4   0         26.90         25.09         3.94 o
  11   4   0          5.49         10.39         3.74 o
  12   4   0          9.13         11.81         3.86 o
  13   4   0          7.05          6.72         3.54 o
  14   4   0         41.35         36.40         4.00 o
  15   4   0         19.97         21.72         4.90 o
  16   4   0          4.07          1.64         4.13 o
  17   4   0          3.55         10.28         4.18 o
  18   4   0          4.10          6.91         4.30 o
  19   4   0          2.48          8.49         4.23 o
  20   4   0          7.60          8.09         4.46 o
   1   5   0         52.70         53.07         4.17 o
   2   5   0         46.59         51.62         3.86 o
   3   5   0          5.36          7.49         4.06 o
   4   5   0          8.52          8.46         3.89 o
   5   5   0          7.55         10.63         4.13 o
   6   5   0          0.61          7.66         3.67 o
   7   5   0          1.93          4.03         3.89 o
   8   5   0          1.88          5.60         4.17 o
   9   5   0         13.87         16.88         3.86 o
  10   5   0         16.67         16.26         3.88 o
  11   5   0         10.50          9.51         4.31 o
  12   5   0          1.31          4.62         4.16 o
  13   5   0          6.70          4.76         4.81 o
  14   5   0          0.67         -0.64         4.16 o
  15   5   0          0.04          4.51         4.97 o
  16   5   0          0.27          4.05         4.80 o
   0   6   0          4.50          4.21         6.13 o
   1   6   0         11.81         16.58         4.81 o
   2   6   0         35.73         33.69         4.59 o
   3   6   0         35.59         28.64         4.42 o
   4   6   0          5.29         14.57         4.61 o
   5   6   0          2.07          5.05         4.87 o
   6   6   0          7.55         10.92         4.38 o
   7   6   0          2.44          8.00         4.29 o
   8   6   0          0.16          4.07         4.69 o
 -26   1   1          5.81          7.86         4.26 o
 -25   1   1          5.54          6.52         4.74 o
 -24   1   1          6.77          7.54         4.32 o
 -23   1   1          1.71         -0.21         4.04 o
 -22   1   1          0.77          2.04         4.43 o
 -21   1   1          0.00          3.83         4.28 o
 -20   1   1         24.90         28.17         4.09 o
 -19   1   1        265.19        279.23         5.20 o
 -18   1   1        238.03        226.71         4.41 o
 -17   1   1         22.05         27.85         4.39 o
 -16   1   1         15.31         20.02         4.34 o
 -15   1   1          4.42          6.57         4.38 o
 -14   1   1        201.68        200.22         4.19 o
 -13   1   1        357.99        377.56         5.21 o
 -12   1   1        208.73        215.29         3.95 o
 -11   1   1         12.49         15.63         3.71 o
 -10   1   1         93.12         92.43         4.09 o
  -9   1   1         13.10         14.39         3.86 o
  -8   1   1        372.36        362.22         4.99 o
  -7   1   1        248.62        258.98         4.47 o
  -6   1   1        458.32        442.93         5.59 o
  -5   1   1        420.56        418.87         6.34 o
  -4   1   1        351.04        349.85         5.96 o
  -3   1   1        233.45        267.69         6.02 o
  -2   1   1       2023.73       1902.85        10.99 o
  -1   1   1       2084.62       2186.34        11.33 o
   0   1   1       5477.47       5241.66        32.02 o
   1   1   1       3342.65       3263.35        17.54 o
   2   1   1       1227.86       1171.91         8.70 o
   3   1   1        684.90        673.74         7.22 o
   4   1   1          9.17          5.24         4.67 o
   5   1   1         87.88         81.30         4.55 o
   6   1   1         30.29         23.83         3.83 o
   7   1   1         62.11         57.35         3.94 o
   8   1   1         10.12         18.88         4.69 o
   9   1   1        292.72        295.17         4.58 o
  10   1   1         20.71         27.12         3.85 o
  11   1   1         12.86         13.39         3.44 o
  12   1   1         30.48         30.22         3.76 o
  13   1   1        127.52        126.97         4.06 o
  14   1   1         77.85         80.44         3.88 o
  15   1   1          3.46          3.91         3.83 o
  16   1   1          1.35         -0.03         3.90 o
  17   1   1          5.08          8.97         4.43 o
  18   1   1         10.79         12.94         3.82 o
  19   1   1        154.61        158.26         4.56 o
  20   1   1          1.62          7.48         4.19 o
  21   1   1         38.28         36.79         3.90 o
  22   1   1         12.84         14.50         4.20 o
  23   1   1         20.34         16.64         4.10 o
  24   1   1          4.74          8.33         4.54 o
  25   1   1          2.03          5.04         4.47 o
  26   1   1          2.56          3.19         4.63 o
 -25   2   1          2.06         13.36         4.76 o
 -24   2   1         10.69         11.34         4.38 o
 -23   2   1          0.24          1.07         4.31 o
 -22   2   1          0.15          2.41         3.82 o
 -21   2   1          9.81         15.19         3.79 o
 -20   2   1          0.54          2.72         3.67 o
 -19   2   1          2.74          7.69         3.83 o
 -18   2   1          0.28          1.86         3.81 o
 -17   2   1          7.55         12.11         4.04 o
 -16   2   1          1.84          5.62         3.91 o
 -15   2   1        118.96        129.80         3.94 o
 -14   2   1         89.46         95.61         4.02 o
 -13   2   1          3.31          1.58         3.74 o
 -12   2   1          1.32          1.87         4.22 o
 -11   2   1         20.76         20.69         3.33 o
 -10   2   1         95.27         87.68         3.98 o
  -9   2   1         36.92         37.69         3.70 o
  -8   2   1        206.13        257.62         4.30 o
  -7   2   1        941.73       1010.26         8.73 o
  -6   2   1         66.76         60.55         4.03 o
  -5   2   1          0.28          0.19         3.52 o
  -4   2   1         38.65         39.64         3.84 o
  -3   2   1       1398.05       1407.44         6.92 o
  -2   2   1       1604.47       1548.14         8.70 o
  -1   2   1         24.48         32.83         3.98 o
   0   2   1        148.36        143.43         4.02 o
   1   2   1          0.15          2.94         3.43 o
   2   2   1         81.98         68.59         3.70 o
   3   2   1        723.48        721.86         6.05 o
   4   2   1        825.31        835.12         6.90 o
   5   2   1        646.16        582.28         5.12 o
   6   2   1         42.57         33.82         4.29 o
   7   2   1        329.76        324.52         4.62 o
   8   2   1         34.76         39.43         3.79 o
   9   2   1         15.46         12.61         3.50 o
  10   2   1         28.52         27.01         3.66 o
  11   2   1          0.76          4.29         3.86 o
  12   2   1         11.49         13.25         3.53 o
  13   2   1         57.65         64.42         3.62 o
  14   2   1         88.76         86.46         3.90 o
  15   2   1          0.33          3.99         3.75 o
  16   2   1        181.92        172.14         4.21 o
  17   2   1        212.03        208.55         4.57 o
  18   2   1         96.31         93.51         4.09 o
  19   2   1          3.55          6.12         3.96 o
  20   2   1         16.54         19.17         4.65 o
  21   2   1         24.71         26.72         4.39 o
  22   2   1          1.05          7.36         3.81 o
  23   2   1          3.30          2.02         4.15 o
  24   2   1          0.39          5.95         4.28 o
  25   2   1          0.57          5.75         4.60 o
 -23   3   1          0.10          2.10         4.56 o
 -22   3   1          0.43         -1.71         4.68 o
 -21   3   1         15.17         20.03         4.61 o
 -20   3   1          2.14          4.40         3.94 o
 -19   3   1          2.19          7.13         4.36 o
 -18   3   1         30.62         32.54         4.05 o
 -17   3   1         10.33         10.31         4.19 o
 -16   3   1          6.97          9.95         3.61 o
 -15   3   1         81.94         78.97         4.02 o
 -14   3   1          2.15          4.29         4.59 o
 -13   3   1         38.35         44.38         4.34 o
 -12   3   1        140.43        123.40         4.21 o
 -11   3   1          5.47          8.44         3.95 o
 -10   3   1          4.94          2.24         3.70 o
  -9   3   1         92.09         93.42         3.72 o
  -8   3   1          5.19          7.53         3.41 o
  -7   3   1         26.64         36.16         3.94 o
  -6   3   1         53.59         53.73         3.69 o
  -5   3   1         12.35         19.21         3.39 o
  -4   3   1          1.68          4.28         3.79 o
  -3   3   1        295.72        272.62         3.98 o
  -2   3   1         40.27         38.79         3.70 o
  -1   3   1         45.86         57.57         3.54 o
   0   3   1         84.60         81.15         3.64 o
   1   3   1          1.39          6.51         3.21 o
   2   3   1          3.93          2.19         3.24 o
   3   3   1        262.85        291.57         4.58 o
   4   3   1          7.59          4.46         3.35 o
   5   3   1        261.47        302.88         4.41 o
   6   3   1        126.99        129.97         3.84 o
   7   3   1         24.77         23.21         3.61 o
   8   3   1        195.18        187.84         3.82 o
   9   3   1        206.32        194.98         3.90 o
  10   3   1         45.06         37.84         3.69 o
  11   3   1          0.63          6.32         3.35 o
  12   3   1         55.84         61.07         4.88 o
  13   3   1         54.34         53.67         3.75 o
  14   3   1          0.63         10.15         4.31 o
  15   3   1          0.03          3.46         3.85 o
  16   3   1         11.37         15.24         3.73 o
  17   3   1        113.56        109.09         4.05 o
  18   3   1          0.40         -1.29         3.98 o
  19   3   1         50.75         51.52         4.41 o
  20   3   1         20.04         15.00         4.09 o
  21   3   1          6.25         11.96         4.31 o
  22   3   1          1.73          4.28         4.27 o
  23   3   1          0.31          4.97         4.00 o
 -21   4   1          9.21         12.73         4.70 o
 -20   4   1          0.00          2.13         4.29 o
 -19   4   1          0.06         -2.58         4.49 o
 -18   4   1          1.52          3.99         4.12 o
 -17   4   1          8.83          9.92         4.09 o
 -16   4   1          0.08          4.07         4.13 o
 -15   4   1          0.20          4.53         4.10 o
 -14   4   1          7.44          8.40         4.80 o
 -13   4   1          2.48          3.96         3.66 o
 -12   4   1          4.82          9.29         3.70 o
 -11   4   1         17.14         14.46         3.64 o
 -10   4   1         30.52         27.89         3.81 o
  -9   4   1         52.77         60.12         4.03 o
  -8   4   1         35.87         38.53         3.59 o
  -7   4   1          7.88          8.00         3.89 o
  -6   4   1         12.27         15.47         3.94 o
  -5   4   1          4.09          8.01         3.84 o
  -4   4   1         13.72         15.23         3.74 o
  -3   4   1          0.01          4.09         3.10 o
  -2   4   1         66.38         71.65         3.92 o
  -1   4   1        101.72        100.55         3.98 o
   0   4   1        121.83        124.38         3.69 o
   1   4   1          5.54          9.89         3.73 o
   2   4   1          3.69         13.00         3.51 o
   3   4   1         67.88         67.54         3.91 o
   4   4   1         12.25         11.70         3.44 o
   5   4   1          5.16          5.15         3.81 o
   6   4   1          0.22          4.98         3.84 o
   7   4   1          0.07          2.19         3.41 o
   8   4   1          2.48          0.56         3.60 o
   9   4   1          0.03          2.21         3.98 o
  10   4   1         33.22         38.67         4.08 o
  11   4   1         11.18         12.55         3.83 o
  12   4   1          7.38          8.94         3.77 o
  13   4   1          0.70          6.14         3.71 o
  14   4   1          1.42          6.52         4.15 o
  15   4   1          0.68          4.59         4.52 o
  16   4   1          1.90          4.51         4.29 o
  17   4   1         17.14         16.45         4.23 o
  18   4   1          6.85          9.36         4.57 o
  19   4   1         28.13         27.88         4.47 o
  20   4   1          6.37         10.72         4.72 o
 -16   5   1          1.37          1.32         5.10 o
 -15   5   1          0.91          5.95         4.43 o
 -14   5   1          0.05          3.32         4.86 o
 -13   5   1          1.36          7.04         4.08 o
 -12   5   1          1.19          3.78         4.40 o
 -11   5   1          0.87          5.76         4.17 o
 -10   5   1         14.00         13.26         4.14 o
  -9   5   1          4.67          4.88         4.06 o
  -8   5   1          2.06          7.73         4.18 o
  -7   5   1          2.37          7.37         3.47 o
  -6   5   1         14.51         17.13         4.07 o
  -5   5   1          8.09          8.69         3.83 o
  -4   5   1          0.32          2.09         4.16 o
  -3   5   1          0.98          4.72         4.09 o
  -2   5   1         25.73         30.96         4.05 o
  -1   5   1         11.54         21.57         3.60 o
   0   5   1          5.01          5.27         3.50 o
   1   5   1          9.01         10.38         4.03 o
   2   5   1         26.44         24.56         3.72 o
   3   5   1          6.03         13.01         4.09 o
   4   5   1          5.88          9.12         3.89 o
   5   5   1         12.33         16.84         4.13 o
   6   5   1          4.27          8.43         3.66 o
   7   5   1          0.53         -0.40         3.86 o
   8   5   1          3.25         10.24         4.00 o
   9   5   1          2.64          2.57         3.98 o
  10   5   1          0.29          3.75         3.82 o
  11   5   1          9.34         11.14         4.12 o
  12   5   1         22.86         20.01         4.05 o
  13   5   1          3.86          4.38         4.10 o
  14   5   1          0.73          1.92         4.15 o
  15   5   1          2.43          0.80         4.13 o
  16   5   1          3.05          6.46         4.73 o
  -8   6   1          2.96          4.99         4.32 o
  -7   6   1          0.08          4.01         4.66 o
  -6   6   1          2.06          5.92         4.71 o
  -5   6   1         15.56          8.04         4.44 o
  -4   6   1         19.63         17.88         4.90 o
  -3   6   1          6.40          5.71         4.55 o
  -2   6   1          0.35          2.90         4.82 o
  -1   6   1          1.27          3.63         4.80 o
   0   6   1          5.06          4.32         4.29 o
   1   6   1          1.61          5.08         4.32 o
   2   6   1          0.10          4.38         4.31 o
   3   6   1          1.99          4.47         4.21 o
   4   6   1          1.58          1.93         4.14 o
   5   6   1          0.34          1.39         3.94 o
   6   6   1          0.00         -2.46         4.12 o
   7   6   1          1.61          4.08         4.03 o
   8   6   1          1.73          0.76         4.27 o
 -26   0   2          0.97          4.38         8.47 o
 -25   0   2          5.89          5.49         8.15 o
 -24   0   2         22.50         26.28        11.99 o
 -23   0   2          3.16          6.21         5.86 o
 -22   0   2         60.70         59.15         5.44 o
 -21   0   2         22.75         24.13         5.72 o
 -20   0   2        444.60        459.36         7.65 o
 -19   0   2          8.17         12.26         6.62 o
 -18   0   2         88.61         87.78         6.60 o
 -17   0   2        204.20        188.24         5.27 o
 -16   0   2         96.21        104.26         5.07 o
 -15   0   2         53.77         58.62         5.38 o
 -14   0   2         37.32         42.57         4.85 o
 -13   0   2         11.82         14.56         4.96 o
 -12   0   2         50.43         41.39         5.39 o
 -11   0   2        177.99        173.92         5.87 o
 -10   0   2        477.61        510.15         8.92 o
  -9   0   2        356.12        334.91         6.60 o
  -8   0   2        457.00        485.62         7.60 o
  -7   0   2         63.35         64.24         6.56 o
  -6   0   2       2766.75       2719.40        76.66 o
  -5   0   2       1785.00       1765.15        29.71 o
  -4   0   2       6252.56       6612.23       152.10 o
  -3   0   2       8019.53       8200.96       171.39 o
  -2   0   2       2082.66       2221.12        23.86 o
  -1   0   2         77.52        148.82        14.19 o
   0   0   2         51.63         58.93        14.19 o
   1   0   2       1143.60       1308.16        22.38 o
   2   0   2       6855.63       6995.68       194.65 o
   3   0   2        394.98        439.24        11.32 o
   4   0   2       4032.48       3701.67        86.70 o
   5   0   2       1440.95       1314.24        32.18 o
   6   0   2       1289.45       1302.73        34.81 o
   7   0   2        162.77        171.76         7.93 o
   8   0   2         95.91         93.96         6.35 o
   9   0   2        267.37        293.45         7.31 o
  10   0   2       4226.04       4708.86        95.90 o
  11   0   2         53.85         59.04         5.26 o
  12   0   2        420.13        440.33         6.78 o
  13   0   2        179.90        175.28         8.89 o
  14   0   2        593.67        619.70         8.43 o
  15   0   2        135.58        135.73         6.85 o
  16   0   2          0.60          8.82         5.55 o
  17   0   2         15.07         16.32         6.39 o
  18   0   2        229.69        230.57         6.28 o
  19   0   2        350.95        363.04         7.06 o
  20   0   2          4.71          1.29         5.14 o
  21   0   2        202.87        206.01         6.79 o
  22   0   2        197.15        203.93         9.03 o
  23   0   2          0.43         11.52         5.92 o
  24   0   2          0.22         10.40         6.04 o
  25   0   2          9.66         13.36         5.58 o
  26   0   2          7.99         14.09         6.24 o
 -26   1   2          0.36          1.16         4.78 o
 -25   1   2          0.72          2.31         3.61 o
 -24   1   2          0.60          7.70         4.02 o
 -23   1   2          8.84         15.70         3.72 o
 -22   1   2         85.86         76.71         4.46 o
 -21   1   2         48.65         54.71         3.64 o
 -20   1   2         83.44         87.96         4.24 o
 -19   1   2         89.06         73.65         4.09 o
 -18   1   2          9.92         12.79         4.24 o
 -17   1   2         49.67         54.50         4.02 o
 -16   1   2         55.13         48.91         4.22 o
 -15   1   2        157.22        150.83         4.64 o
 -14   1   2         21.70         28.18         3.93 o
 -13   1   2        107.18        112.57         4.04 o
 -12   1   2         15.74         17.23         3.60 o
 -11   1   2         28.60         33.39         3.99 o
 -10   1   2        176.72        185.60         4.31 o
  -9   1   2         99.10         95.42         3.84 o
  -8   1   2        648.68        665.81         5.41 o
  -7   1   2        132.02        131.58         4.59 o
  -6   1   2       3550.05       3398.20        16.58 o
  -5   1   2          5.54          4.72         4.94 o
  -4   1   2       2972.82       2850.20        18.86 o
  -3   1   2       1120.32       1076.26         8.28 o
  -2   1   2      32782.34      47593.27      9891.35 o
  -1   1   2       5418.57       5395.60        31.19 o
   0   1   2      26299.30      43206.28     13331.11 o
   1   1   2       5096.29       4864.78        17.17 o
   2   1   2        112.26        141.16         5.80 o
   3   1   2        255.60        243.20         6.05 o
   4   1   2       1407.11       1427.63         8.77 o
   5   1   2        180.69        187.25         4.98 o
   6   1   2        419.15        412.71         5.38 o
   7   1   2        368.04        372.86         4.92 o
   8   1   2        786.14        802.15         6.80 o
   9   1   2        483.29        500.18         6.26 o
  10   1   2        199.38        214.48         4.20 o
  11   1   2       1187.64       1221.22        11.32 o
  12   1   2        356.13        414.34         5.73 o
  13   1   2         19.69         29.70         4.15 o
  14   1   2         25.48         27.10         4.07 o
  15   1   2        310.59        329.76         5.15 o
  16   1   2         73.23         64.44         3.91 o
  17   1   2        146.34        150.71         4.32 o
  18   1   2          2.20          6.53         4.17 o
  19   1   2         48.53         46.48         4.05 o
  20   1   2         10.38          9.99         3.52 o
  21   1   2          1.82          7.84         4.06 o
  22   1   2          0.66          4.46         4.34 o
  23   1   2          0.00          0.69         3.86 o
  24   1   2          0.03          1.59         4.82 o
  25   1   2          6.18          9.22         4.42 o
  26   1   2          1.58          9.40         4.78 o
 -25   2   2          0.03         10.54         4.76 o
 -24   2   2          2.04          9.94         4.77 o
 -23   2   2          0.00          7.50         3.80 o
 -22   2   2          0.38          2.27         3.80 o
 -21   2   2          6.74          7.66         4.11 o
 -20   2   2         10.17         15.29         3.82 o
 -19   2   2         14.07          6.89         3.70 o
 -18   2   2         50.21         50.78         3.65 o
 -17   2   2         40.93         41.14         4.27 o
 -16   2   2          2.79          4.21         3.69 o
 -15   2   2         18.69         13.41         3.42 o
 -14   2   2          0.25          7.42         3.45 o
 -13   2   2         34.19         40.80         3.91 o
 -12   2   2         46.00         44.86         4.15 o
 -11   2   2         97.89         91.93         3.89 o
 -10   2   2          0.22          6.47         3.97 o
  -9   2   2         45.85         50.41         3.69 o
  -8   2   2          4.08          2.95         3.89 o
  -7   2   2        518.93        532.58         5.64 o
  -6   2   2        543.47        529.05         4.98 o
  -5   2   2         53.21         54.92         3.77 o
  -4   2   2        393.08        365.56         4.96 o
  -3   2   2         71.75         68.36         3.91 o
  -2   2   2         26.04         22.15         3.75 o
  -1   2   2        178.39        145.24         4.06 o
   0   2   2        540.86        510.69         5.72 o
   1   2   2        142.32        127.55         4.09 o
   2   2   2        816.88        754.02         5.87 o
   3   2   2        660.27        706.20         5.75 o
   4   2   2       1229.65       1251.97         6.60 o
   5   2   2        149.50        145.03         3.76 o
   6   2   2         35.78         42.91         3.78 o
   7   2   2         11.58         11.03         3.86 o
   8   2   2        169.73        167.81         3.97 o
   9   2   2        535.33        489.79         4.67 o
  10   2   2         74.90         75.26         4.00 o
  11   2   2          5.17          5.42         3.47 o
  12   2   2         67.65         72.10         3.84 o
  13   2   2          7.50         14.33         3.85 o
  14   2   2          1.39          7.00         3.87 o
  15   2   2        216.05        226.11         4.39 o
  16   2   2        465.49        460.61         6.88 o
  17   2   2         84.48         88.51         4.35 o
  18   2   2          4.37          3.68         3.92 o
  19   2   2         16.64         11.60         3.98 o
  20   2   2          0.03          2.24         3.58 o
  21   2   2          6.23         10.17         3.78 o
  22   2   2          1.01          6.83         4.04 o
  23   2   2          1.22          6.50         4.27 o
  24   2   2          5.33          3.41         4.49 o
  25   2   2          1.41          3.52         4.63 o
 -23   3   2          0.37          2.38         4.57 o
 -22   3   2          0.19         -1.43         4.62 o
 -21   3   2          4.84         11.93         4.62 o
 -20   3   2          0.44          8.78         4.49 o
 -19   3   2          0.04          0.01         4.14 o
 -18   3   2          2.59          7.90         4.05 o
 -17   3   2         14.37         17.13         3.97 o
 -16   3   2         44.54         43.93         4.03 o
 -15   3   2         34.82         27.94         4.07 o
 -14   3   2         19.99         19.97         4.32 o
 -13   3   2         18.81         23.82         3.81 o
 -12   3   2          0.07          2.05         3.70 o
 -11   3   2          9.46         13.03         3.76 o
 -10   3   2          3.09          6.51         3.92 o
  -9   3   2        158.01        152.55         3.99 o
  -8   3   2        292.93        293.30         4.09 o
  -7   3   2        331.43        335.57         4.22 o
  -6   3   2        111.72        123.28         3.93 o
  -5   3   2        102.61         89.13         3.72 o
  -4   3   2        457.87        480.88         5.31 o
  -3   3   2         51.61         61.84         3.60 o
  -2   3   2        269.48        296.74         4.32 o
  -1   3   2         20.80         17.75         3.28 o
   0   3   2        230.83        237.75         4.22 o
   1   3   2        140.41        130.03         3.92 o
   2   3   2        154.02        159.01         3.64 o
   3   3   2         22.28         21.97         3.51 o
   4   3   2        516.92        550.65         5.67 o
   5   3   2        414.82        437.87         5.06 o
   6   3   2        243.75        236.88         4.30 o
   7   3   2         31.42         33.37         3.47 o
   8   3   2          1.01          3.94         3.92 o
   9   3   2          0.16          0.41         3.54 o
  10   3   2          1.28          2.23         3.36 o
  11   3   2          1.24         -1.45         3.21 o
  12   3   2          1.41          9.00         3.95 o
  13   3   2         60.43         62.70         3.95 o
  14   3   2         26.85         25.13         3.81 o
  15   3   2          0.06          8.76         4.32 o
  16   3   2         12.58         14.49         3.85 o
  17   3   2         42.10         45.18         4.25 o
  18   3   2         35.12         32.74         4.10 o
  19   3   2         29.82         33.17         4.16 o
  20   3   2          0.19         -2.03         4.13 o
  21   3   2          4.35         13.93         4.09 o
  22   3   2          0.11          3.95         4.95 o
  23   3   2          4.40          1.73         4.88 o
 -20   4   2          0.85          3.56         4.83 o
 -19   4   2          4.07          5.75         4.25 o
 -18   4   2          0.00         -2.85         4.86 o
 -17   4   2          1.53          6.30         4.20 o
 -16   4   2          7.07         11.58         4.18 o
 -15   4   2         48.43         46.21         4.47 o
 -14   4   2         14.50         15.49         3.85 o
 -13   4   2          7.65         12.99         3.95 o
 -12   4   2         35.42         29.57         4.31 o
 -11   4   2         32.65         30.68         4.33 o
 -10   4   2          4.26          9.49         3.78 o
  -9   4   2          7.53         15.19         3.94 o
  -8   4   2          7.09          8.49         3.85 o
  -7   4   2          2.73          7.19         3.35 o
  -6   4   2         11.74         21.11         3.87 o
  -5   4   2         84.08         84.20         3.70 o
  -4   4   2          1.66          3.74         4.06 o
  -3   4   2        292.61        324.34         4.56 o
  -2   4   2        176.99        175.50         3.75 o
  -1   4   2         17.11         15.46         3.53 o
   0   4   2         26.90         30.24         3.63 o
   1   4   2         40.27         38.40         3.84 o
   2   4   2         54.61         56.00         3.90 o
   3   4   2          8.27          9.05         4.26 o
   4   4   2         12.63         11.41         4.07 o
   5   4   2         22.29         22.30         3.85 o
   6   4   2         21.05         20.73         3.53 o
   7   4   2          9.81          6.53         3.81 o
   8   4   2          8.66          8.15         3.50 o
   9   4   2        107.32         93.20         3.77 o
  10   4   2          8.12          5.76         3.43 o
  11   4   2          6.48          2.51         3.79 o
  12   4   2         81.58         79.78         4.20 o
  13   4   2          2.00          2.54         4.09 o
  14   4   2         32.28         24.69         3.77 o
  15   4   2         22.20         19.29         3.63 o
  16   4   2          4.52          5.77         4.06 o
  17   4   2         14.04         13.90         4.12 o
  18   4   2          3.54          4.38         4.23 o
  19   4   2         10.34         15.28         4.75 o
  20   4   2          0.10          9.79         4.05 o
 -16   5   2          6.57          6.13         4.78 o
 -15   5   2          1.37         -1.12         4.70 o
 -14   5   2          0.23          3.10         4.56 o
 -13   5   2          0.25          2.99         4.56 o
 -12   5   2          0.10          4.81         4.43 o
 -11   5   2          0.04          4.07         4.09 o
 -10   5   2          0.22          4.39         3.87 o
  -9   5   2          2.72          1.96         3.82 o
  -8   5   2          1.81          3.51         3.66 o
  -7   5   2         16.09         15.67         4.00 o
  -6   5   2          7.11         10.45         4.00 o
  -5   5   2         23.01         28.01         4.14 o
  -4   5   2        112.72        123.55         4.72 o
  -3   5   2         73.25         79.36         4.59 o
  -2   5   2         24.43         19.00         3.59 o
  -1   5   2         17.00         17.64         3.70 o
   0   5   2         48.38         55.44         4.09 o
   1   5   2        169.61        162.22         4.15 o
   2   5   2        110.65        103.41         4.23 o
   3   5   2          7.68         12.27         3.82 o
   4   5   2         10.55         10.81         4.15 o
   5   5   2         15.74         14.30         3.87 o
   6   5   2          8.31         12.29         3.77 o
   7   5   2          6.65          2.70         3.78 o
   8   5   2         14.62         12.48         3.82 o
   9   5   2          1.24          4.77         3.82 o
  10   5   2          0.05          4.62         4.30 o
  11   5   2          2.65          7.84         4.27 o
  12   5   2          6.87         11.22         3.98 o
  13   5   2         16.48         24.99         4.79 o
  14   5   2          5.88          5.26         4.27 o
  15   5   2          1.89          5.54         4.36 o
  16   5   2          2.69          4.10         5.11 o
  -8   6   2          3.74          6.22         4.85 o
  -7   6   2          2.22          6.87         4.36 o
  -6   6   2          0.03          3.32         4.43 o
  -5   6   2          0.00          2.03         4.59 o
  -4   6   2          1.31          3.21         4.43 o
  -3   6   2          2.47          5.58         4.94 o
  -2   6   2          1.18         -0.54         4.94 o
  -1   6   2          0.50          3.14         4.54 o
   0   6   2          7.76          7.83         4.36 o
   1   6   2          4.62         10.74         4.87 o
   2   6   2          0.02          0.05         4.14 o
   3   6   2          1.68         10.08         4.83 o
   4   6   2          0.33          4.60         4.54 o
   5   6   2          1.01          0.19         4.86 o
   6   6   2          2.92          2.91         4.37 o
   7   6   2          3.87          8.77         4.67 o
   8   6   2          2.21          7.30         4.12 o
 -26   1   3          0.54          4.68         5.07 o
 -25   1   3          0.09          6.06         4.65 o
 -24   1   3          1.37          2.80         4.28 o
 -23   1   3          1.12          8.92         4.45 o
 -22   1   3         23.14         23.82         3.85 o
 -21   1   3          2.95          1.64         3.87 o
 -20   1   3          4.54          5.28         3.65 o
 -19   1   3          3.38          2.16         4.15 o
 -18   1   3         12.86         16.05         4.23 o
 -17   1   3         32.23         32.03         4.20 o
 -16   1   3          1.14          6.64         4.42 o
 -15   1   3         21.02         30.59         4.21 o
 -14   1   3         22.92         24.14         4.02 o
 -13   1   3         12.98         16.45         4.31 o
 -12   1   3          2.37          6.80         3.72 o
 -11   1   3         65.77         64.07         4.67 o
 -10   1   3        276.04        340.71         5.81 o
  -9   1   3        282.66        300.05         5.09 o
  -8   1   3         80.58         84.22         4.20 o
  -7   1   3        560.38        569.34         6.09 o
  -6   1   3        247.31        250.83         5.68 o
  -5   1   3       1121.87       1048.00         7.14 o
  -4   1   3      13181.59      12525.46        60.31 o
  -3   1   3      11681.31      12010.74        61.68 o
  -2   1   3       6352.26       6185.53        24.98 o
  -1   1   3      12820.75      12321.90        54.69 o
   0   1   3       1549.13       1353.84         9.70 o
   1   1   3       1326.75       1365.85         9.63 o
   2   1   3       3772.17       3458.81        14.45 o
   3   1   3       1224.16       1225.26         8.37 o
   4   1   3        273.03        275.90         5.54 o
   5   1   3         10.43         12.01         4.87 o
   6   1   3        308.32        292.41         5.07 o
   7   1   3          6.43          2.94         3.71 o
   8   1   3         80.37         73.24         4.26 o
   9   1   3          6.39          8.52         3.75 o
  10   1   3        271.64        300.21         5.29 o
  11   1   3        128.82        124.12         4.26 o
  12   1   3         12.06         20.99         4.13 o
  13   1   3         12.21         16.62         3.68 o
  14   1   3         57.94         69.19         3.98 o
  15   1   3          3.95          9.37         3.84 o
  16   1   3         83.01         80.57         3.59 o
  17   1   3        195.14        201.33         4.65 o
  18   1   3         90.40         88.63         4.48 o
  19   1   3          0.10          2.11         4.15 o
  20   1   3          7.06         10.54         3.78 o
  21   1   3         48.79         43.59         4.11 o
  22   1   3          1.34         -0.29         4.67 o
  23   1   3          4.64         10.19         4.18 o
  24   1   3          1.81          6.48         4.13 o
  25   1   3          0.03          5.47         4.23 o
  26   1   3          0.03         -1.10         4.49 o
 -25   2   3          0.05          4.04         4.85 o
 -24   2   3          0.09          2.28         3.82 o
 -23   2   3          3.25          8.98         4.13 o
 -22   2   3          6.71          1.14         3.93 o
 -21   2   3          7.07          9.92         3.97 o
 -20   2   3         70.65         65.22         4.53 o
 -19   2   3        171.55        160.64         4.50 o
 -18   2   3         24.49         21.95         3.83 o
 -17   2   3         63.87         75.22         4.17 o
 -16   2   3         24.50         23.15         4.18 o
 -15   2   3         32.17         36.30         3.83 o
 -14   2   3          0.11         -0.48         3.66 o
 -13   2   3          0.01          1.35         3.78 o
 -12   2   3         23.60         27.20         3.64 o
 -11   2   3         61.66         54.62         3.88 o
 -10   2   3         62.43         67.11         3.79 o
  -9   2   3        129.64        124.85         3.75 o
  -8   2   3        181.71        186.80         4.53 o
  -7   2   3        240.35        246.06         4.28 o
  -6   2   3        183.10        210.13         4.02 o
  -5   2   3          0.01         -0.22         3.33 o
  -4   2   3         21.43         23.06         3.87 o
  -3   2   3         30.46         26.47         3.85 o
  -2   2   3          0.43          1.73         3.76 o
  -1   2   3         72.93         73.16         4.01 o
   0   2   3        625.35        629.88         5.50 o
   1   2   3        968.70        937.79         6.31 o
   2   2   3        461.72        457.83         5.55 o
   3   2   3        303.53        293.90         4.57 o
   4   2   3        311.93        322.11         4.97 o
   5   2   3        214.70        220.94         4.57 o
   6   2   3         55.30         59.84         4.10 o
   7   2   3         68.22         85.78         4.02 o
   8   2   3         36.74         39.91         3.57 o
   9   2   3          7.87         10.71         3.63 o
  10   2   3         17.41         19.32         3.68 o
  11   2   3         56.22         61.15         4.08 o
  12   2   3        223.93        221.28         4.67 o
  13   2   3         17.23         12.39         4.09 o
  14   2   3         57.98         63.50         4.12 o
  15   2   3          7.49          5.45         3.92 o
  16   2   3          5.31          6.37         3.95 o
  17   2   3        158.36        149.25         4.26 o
  18   2   3         86.56         84.86         3.94 o
  19   2   3         39.21         44.09         4.16 o
  20   2   3          0.00          2.63         4.33 o
  21   2   3          8.42          9.04         4.21 o
  22   2   3         25.24         19.62         4.53 o
  23   2   3          0.28          4.10         4.62 o
  24   2   3          1.65          5.44         4.50 o
  25   2   3          1.72          0.70         4.40 o
 -23   3   3          2.28          4.24         4.38 o
 -22   3   3          8.09          8.49         4.21 o
 -21   3   3         18.49         21.12         4.35 o
 -20   3   3          3.95          8.52         4.01 o
 -19   3   3          9.52         12.12         4.77 o
 -18   3   3          4.84          2.88         3.90 o
 -17   3   3          4.40          4.92         3.62 o
 -16   3   3          0.03          0.51         4.15 o
 -15   3   3         23.36         15.25         4.23 o
 -14   3   3          2.19         -0.16         4.44 o
 -13   3   3         17.96         17.86         3.88 o
 -12   3   3         23.24         27.17         3.52 o
 -11   3   3         62.67         73.90         3.83 o
 -10   3   3        108.68        111.22         4.46 o
  -9   3   3          1.66          1.48         3.77 o
  -8   3   3        110.23        114.45         3.79 o
  -7   3   3         95.69         99.47         3.88 o
  -6   3   3         18.56         18.52         3.49 o
  -5   3   3         52.35         54.05         4.07 o
  -4   3   3          3.82          5.48         3.50 o
  -3   3   3        148.87        143.08         3.87 o
  -2   3   3        170.94        159.63         3.90 o
  -1   3   3         75.92         79.87         3.51 o
   0   3   3         91.09         99.78         3.60 o
   1   3   3        276.72        299.62         4.30 o
   2   3   3          0.63          1.58         3.63 o
   3   3   3          0.45          1.62         3.64 o
   4   3   3        273.30        301.00         4.33 o
   5   3   3          0.94          3.07         3.41 o
   6   3   3         44.63         45.38         3.87 o
   7   3   3         99.49         94.09         3.75 o
   8   3   3          8.69         11.99         3.60 o
   9   3   3         42.14         40.75         3.65 o
  10   3   3         80.06         72.21         3.75 o
  11   3   3         24.24         21.62         4.04 o
  12   3   3          6.04          8.46         4.17 o
  13   3   3          3.20          6.20         3.60 o
  14   3   3         46.17         46.51         4.15 o
  15   3   3         36.10         29.76         4.38 o
  16   3   3          0.32          4.61         4.05 o
  17   3   3         10.46          7.77         3.57 o
  18   3   3          2.58          5.58         4.32 o
  19   3   3         38.05         34.67         4.73 o
  20   3   3          1.12          9.96         4.71 o
  21   3   3          2.90          4.76         4.10 o
  22   3   3          8.81          8.31         4.75 o
  23   3   3          8.20         10.19         4.65 o
 -20   4   3          1.03          2.34         4.15 o
 -19   4   3          3.30          7.15         4.40 o
 -18   4   3          0.02          3.62         4.56 o
 -17   4   3          1.13          4.85         4.52 o
 -16   4   3          6.01         14.17         4.14 o
 -15   4   3          1.76          8.05         4.33 o
 -14   4   3         10.32          9.49         4.19 o
 -13   4   3          9.25         12.15         3.59 o
 -12   4   3          7.75          5.00         4.13 o
 -11   4   3          3.75          3.98         3.51 o
 -10   4   3         18.74         24.69         3.72 o
  -9   4   3          0.15         -0.58         3.65 o
  -8   4   3          2.26          0.29         3.86 o
  -7   4   3          0.43          6.10         3.76 o
  -6   4   3          0.03         -0.71         3.60 o
  -5   4   3          2.15          3.60         3.74 o
  -4   4   3          1.10          5.47         3.51 o
  -3   4   3         18.15         20.07         3.67 o
  -2   4   3          0.21          1.15         3.64 o
  -1   4   3         44.20         37.06         3.73 o
   0   4   3         28.07         26.65         3.84 o
   1   4   3         36.76         33.14         3.48 o
   2   4   3          7.63          8.72         3.99 o
   3   4   3          0.01          0.27         3.46 o
   4   4   3          2.35          4.97         3.66 o
   5   4   3          0.92          0.97         3.51 o
   6   4   3          1.64          2.97         3.89 o
   7   4   3         30.05         30.20         3.73 o
   8   4   3          6.59          0.64         3.71 o
   9   4   3         15.07         14.63         4.14 o
  10   4   3          0.73          3.39         3.61 o
  11   4   3          2.73          6.37         3.76 o
  12   4   3          1.54          1.09         4.04 o
  13   4   3         39.28         30.79         4.01 o
  14   4   3          5.14          9.00         4.17 o
  15   4   3         11.13          7.97         4.24 o
  16   4   3          2.78          1.76         4.08 o
  17   4   3          0.02          6.57         4.41 o
  18   4   3          7.87          7.23         4.09 o
  19   4   3         19.52         15.03         4.47 o
  20   4   3          3.41          7.15         4.79 o
 -16   5   3          0.46          3.83         4.61 o
 -15   5   3          4.47          7.52         4.80 o
 -14   5   3          2.60          5.44         4.17 o
 -13   5   3          0.01         10.00         5.08 o
 -12   5   3          0.03          2.97         4.22 o
 -11   5   3          0.41         -0.01         4.41 o
 -10   5   3          1.29          6.33         4.33 o
  -9   5   3          2.17          9.94         3.84 o
  -8   5   3          0.42          4.31         4.06 o
  -7   5   3          0.53          2.25         4.25 o
  -6   5   3          0.26          1.39         4.46 o
  -5   5   3          4.45          5.21         4.00 o
  -4   5   3          2.43          5.24         4.35 o
  -3   5   3         21.99         25.32         4.44 o
  -2   5   3         77.81         75.43         4.47 o
  -1   5   3         44.11         39.22         4.17 o
   0   5   3         25.29         22.46         3.64 o
   1   5   3          1.48          5.49         3.85 o
   2   5   3         24.69         25.25         4.35 o
   3   5   3         35.01         36.45         4.42 o
   4   5   3         11.68         15.99         4.04 o
   5   5   3          0.49          4.50         4.37 o
   6   5   3          3.65          5.48         4.13 o
   7   5   3          6.01          2.21         3.84 o
   8   5   3          4.01          5.69         3.64 o
   9   5   3          3.97          6.18         4.54 o
  10   5   3          0.95          3.16         4.34 o
  11   5   3          0.20          6.58         4.07 o
  12   5   3          2.33          4.35         4.49 o
  13   5   3          0.26          4.03         3.93 o
  14   5   3          0.44          0.81         4.64 o
  15   5   3          3.25          5.10         4.92 o
  -8   6   3          0.17          5.83         4.36 o
  -7   6   3          1.17          4.63         4.51 o
  -6   6   3          5.59         10.98         5.05 o
  -5   6   3          4.60          9.27         4.46 o
  -4   6   3          0.00          4.54         4.72 o
  -3   6   3          3.67          6.70         4.98 o
  -2   6   3          4.85          4.31         4.92 o
  -1   6   3          0.12          1.48         4.67 o
   0   6   3          2.49          7.35         4.90 o
   1   6   3          8.62          8.17         4.90 o
   2   6   3          8.12          2.94         4.21 o
   3   6   3          1.19          4.97         4.46 o
   4   6   3          0.00          0.52         4.21 o
   5   6   3          0.24          0.71         4.71 o
   6   6   3          4.63          7.60         4.49 o
   7   6   3          6.79          5.72         4.78 o
 -26   0   4          6.13          5.67         5.87 o
 -25   0   4          2.99          6.78         5.65 o
 -24   0   4         72.22         53.29         6.21 o
 -23   0   4         91.24         95.91         5.40 o
 -22   0   4        154.26        131.57         6.41 o
 -21   0   4         59.75         74.71         6.46 o
 -20   0   4         63.03         50.60         5.64 o
 -19   0   4          6.72         13.69         5.48 o
 -18   0   4          9.18          7.80         7.99 o
 -17   0   4          2.97         11.55         6.17 o
 -16   0   4        177.41        170.17         5.14 o
 -15   0   4         26.48         27.71         6.12 o
 -14   0   4          0.52          5.97         5.00 o
 -13   0   4          0.29         10.41         6.11 o
 -12   0   4         81.73         80.87         6.19 o
 -11   0   4        171.24        188.74         6.14 o
 -10   0   4        477.16        462.41        14.71 o
  -9   0   4        211.34        205.50         6.56 o
  -8   0   4       6491.85       6427.75       123.93 o
  -7   0   4         88.13         82.61         7.07 o
  -6   0   4        591.29        568.12        11.77 o
  -5   0   4       2617.61       2524.36        35.69 o
  -4   0   4        768.48        643.53        11.60 o
  -1   0   4       6812.25       6657.46        41.42 o
   0   0   4        406.99        410.42        14.37 o
   1   0   4        157.36        137.68        11.07 o
   2   0   4          9.33         12.09         9.02 o
   3   0   4         52.52         51.37         8.76 o
   4   0   4       1280.14       1311.02        28.73 o
   5   0   4       2967.20       2888.36        43.16 o
   6   0   4         24.52         32.58         6.08 o
   7   0   4        915.03        939.74        19.99 o
   8   0   4       1491.23       1663.22        32.37 o
   9   0   4      10962.42      11918.07       312.65 o
  10   0   4       2012.21       2189.75        31.44 o
  11   0   4          1.58         11.47         6.21 o
  12   0   4          0.20          2.77         6.06 o
  13   0   4        127.94        116.92         7.61 o
  14   0   4        279.12        286.71         6.72 o
  15   0   4         46.21         48.41         6.25 o
  16   0   4        147.53        150.33         6.01 o
  17   0   4          3.88          7.21         6.33 o
  18   0   4         34.09         35.59         5.14 o
  19   0   4         16.78         18.89         5.65 o
  20   0   4         21.80         11.32         5.16 o
  21   0   4          0.44          4.82         5.84 o
  22   0   4          2.36          0.69         5.84 o
  23   0   4          3.33          9.59         6.55 o
  24   0   4          0.46          4.92         6.84 o
  25   0   4          4.13         12.43         7.08 o
  26   0   4          0.00          4.08         6.35 o
 -26   1   4          1.48         10.93         4.40 o
 -25   1   4          0.31          3.41         4.25 o
 -24   1   4          5.56          3.78         4.37 o
 -23   1   4         14.36         14.82         4.48 o
 -22   1   4          0.00          1.81         4.33 o
 -21   1   4         10.41         13.49         3.59 o
 -20   1   4         61.53         63.65         3.87 o
 -19   1   4         52.82         50.20         4.17 o
 -18   1   4          0.00          2.43         4.12 o
 -17   1   4         51.60         51.91         4.36 o
 -16   1   4          2.24          9.86         4.19 o
 -15   1   4          0.11          5.25         3.90 o
 -14   1   4          1.41          1.70         3.82 o
 -13   1   4        125.03        130.71         4.12 o
 -12   1   4         83.92         98.36         4.47 o
 -11   1   4         14.65         13.56         3.58 o
 -10   1   4        372.02        371.10         4.93 o
  -9   1   4        698.41        675.91         8.52 o
  -8   1   4        201.12        194.99         4.61 o
  -7   1   4       1203.91       1019.98         7.86 o
  -6   1   4       2064.16       2050.89         9.25 o
  -5   1   4        610.78        665.30         6.63 o
  -4   1   4          7.90          8.55         4.51 o
  -3   1   4        707.53        790.21         7.05 o
  -2   1   4        205.24        204.72         5.30 o
  -1   1   4          7.91         20.79         4.74 o
   0   1   4       1323.77       1257.79        14.17 o
   1   1   4        725.45        739.76         8.03 o
   2   1   4        181.09        168.03         6.58 o
   3   1   4        278.97        254.22         5.62 o
   4   1   4         24.77         36.95         4.64 o
   5   1   4          3.72          3.01         4.20 o
   6   1   4        243.99        240.78         5.28 o
   7   1   4         19.15         22.97         3.81 o
   8   1   4          6.19          9.68         3.79 o
   9   1   4          9.33         14.88         3.92 o
  10   1   4       1758.11       1912.73        22.32 o
  11   1   4         28.38         37.69         4.16 o
  12   1   4          7.50          5.37         3.81 o
  13   1   4        100.87         99.94         4.31 o
  14   1   4          4.57          4.56         4.05 o
  15   1   4        223.38        225.62         5.09 o
  16   1   4        124.33        124.14         4.09 o
  17   1   4         28.45         33.22         4.06 o
  18   1   4          0.29          7.64         4.03 o
  19   1   4         45.07         43.47         4.46 o
  20   1   4         73.00         80.10         4.41 o
  21   1   4         37.43         30.12         4.62 o
  22   1   4         11.79         14.58         4.16 o
  23   1   4          0.25          1.37         4.21 o
  24   1   4          1.68          9.17         4.68 o
  25   1   4          0.03          2.22         4.39 o
 -25   2   4          0.03          4.64         4.88 o
 -24   2   4          0.00          5.84         4.42 o
 -23   2   4          0.45          0.06         3.88 o
 -22   2   4          3.53          2.82         4.24 o
 -21   2   4          3.66         11.80         4.13 o
 -20   2   4          2.04          8.38         3.90 o
 -19   2   4          0.34         -2.80         3.95 o
 -18   2   4          5.34          9.27         3.96 o
 -17   2   4         55.64         59.88         4.07 o
 -16   2   4         85.22         90.75         4.01 o
 -15   2   4        103.12         94.11         4.57 o
 -14   2   4          1.27          6.52         3.65 o
 -13   2   4         15.27         14.11         4.06 o
 -12   2   4         29.82         27.98         4.06 o
 -11   2   4          4.75          9.46         3.91 o
 -10   2   4         42.25         46.99         3.44 o
  -9   2   4        260.91        279.32         4.90 o
  -8   2   4        523.89        543.71         4.88 o
  -7   2   4        196.24        190.02         4.52 o
  -6   2   4        504.42        507.75         5.20 o
  -5   2   4        502.40        536.99         5.29 o
  -4   2   4        267.22        268.89         4.51 o
  -3   2   4        113.98         99.19         4.23 o
  -2   2   4          0.13          2.34         3.32 o
  -1   2   4        187.88        191.86         4.19 o
   0   2   4          4.68         11.76         3.82 o
   1   2   4        339.99        337.71         4.68 o
   2   2   4        157.55        139.64         4.43 o
   3   2   4        150.45        155.23         4.48 o
   4   2   4        456.04        524.69         5.11 o
   5   2   4        130.15        144.61         4.06 o
   6   2   4        469.23        413.11         5.12 o
   7   2   4          6.80          6.38         4.01 o
   8   2   4         53.78         51.96         3.66 o
   9   2   4        172.87        185.92         4.25 o
  10   2   4         16.65         20.97         4.20 o
  11   2   4         27.12         27.51         3.90 o
  12   2   4         46.44         48.86         4.09 o
  13   2   4         12.24         11.05         3.85 o
  14   2   4         16.81         18.61         4.02 o
  15   2   4        243.82        268.09         5.09 o
  16   2   4        290.44        261.03         5.25 o
  17   2   4         82.49         85.99         3.80 o
  18   2   4          7.39         16.42         3.81 o
  19   2   4          6.19         13.72         3.85 o
  20   2   4          0.85          5.67         4.12 o
  21   2   4          1.25          3.73         4.40 o
  22   2   4          3.39          6.74         4.26 o
  23   2   4          4.01         13.01         4.64 o
  24   2   4          0.03         -1.46         4.50 o
 -23   3   4          0.36          0.29         4.60 o
 -22   3   4          1.03          2.75         4.25 o
 -21   3   4          0.09          0.95         3.86 o
 -20   3   4          2.74         -1.23         4.45 o
 -19   3   4          0.03          2.35         3.95 o
 -18   3   4          3.56          7.66         3.87 o
 -17   3   4         33.21         36.61         4.88 o
 -16   3   4         10.32          7.30         4.11 o
 -15   3   4          0.35          2.60         3.89 o
 -14   3   4          0.62          6.49         4.02 o
 -13   3   4          1.15          5.28         3.67 o
 -12   3   4          1.17          3.86         3.77 o
 -11   3   4          8.08         12.58         3.73 o
 -10   3   4         33.89         33.14         3.99 o
  -9   3   4          3.05          1.86         3.52 o
  -8   3   4          1.52          3.44         4.46 o
  -7   3   4        153.84        171.05         3.90 o
  -6   3   4          2.86          5.61         3.76 o
  -5   3   4        405.55        408.32         4.47 o
  -4   3   4        378.78        395.49         4.98 o
  -3   3   4        196.58        177.61         4.01 o
  -2   3   4         22.86         27.50         3.92 o
  -1   3   4          1.02          2.86         3.63 o
   0   3   4        253.01        248.62         4.31 o
   1   3   4         22.77         29.66         3.75 o
   2   3   4        312.29        306.64         4.94 o
   3   3   4         31.94         35.13         3.85 o
   4   3   4         72.45         63.75         3.79 o
   5   3   4         20.60         19.89         3.80 o
   6   3   4          0.00          0.86         3.95 o
   7   3   4          1.22          5.16         3.68 o
   8   3   4          4.87          4.33         3.55 o
   9   3   4         10.96         20.35         3.73 o
  10   3   4         72.37         69.26         3.89 o
  11   3   4          0.16          3.16         4.09 o
  12   3   4          2.33          5.09         4.24 o
  13   3   4        307.75        304.38         5.14 o
  14   3   4        433.25        453.63         5.82 o
  15   3   4        143.99        145.23         4.41 o
  16   3   4         58.81         63.37         4.26 o
  17   3   4         87.51         90.00         4.71 o
  18   3   4          1.38          3.16         4.06 o
  19   3   4          1.92          5.84         4.33 o
  20   3   4          3.71          3.85         4.58 o
  21   3   4          1.36          2.63         4.23 o
  22   3   4          0.35          2.70         4.53 o
 -20   4   4          0.35         -3.60         4.34 o
 -19   4   4          1.59          5.27         4.66 o
 -18   4   4          5.00          8.72         4.10 o
 -17   4   4          6.32          4.05         3.99 o
 -16   4   4          5.48         10.67         4.16 o
 -15   4   4          0.43          4.28         4.54 o
 -14   4   4          0.93          4.27         3.56 o
 -13   4   4         24.63         20.78         3.62 o
 -12   4   4          0.02          5.37         3.79 o
 -11   4   4         28.82         33.59         3.61 o
 -10   4   4         46.55         36.72         4.19 o
  -9   4   4         21.27         24.96         3.90 o
  -8   4   4          9.67         12.14         4.01 o
  -7   4   4          0.21          1.55         3.80 o
  -6   4   4         19.85         19.67         3.83 o
  -5   4   4         78.88         73.04         4.13 o
  -4   4   4         97.13         87.97         4.39 o
  -3   4   4          2.94          6.59         4.12 o
  -2   4   4          1.46          4.86         3.50 o
  -1   4   4         81.84         81.97         4.26 o
   0   4   4         60.39         58.29         3.78 o
   1   4   4        115.03        108.80         4.08 o
   2   4   4         80.39         84.52         4.25 o
   3   4   4         15.62         15.36         3.93 o
   4   4   4          1.02          2.12         3.66 o
   5   4   4         13.66         14.04         3.60 o
   6   4   4         50.83         49.50         3.88 o
   7   4   4         13.55         12.06         3.93 o
   8   4   4          2.35         10.31         3.95 o
   9   4   4         52.63         39.90         3.96 o
  10   4   4         10.87         16.46         3.81 o
  11   4   4         49.31         47.64         3.90 o
  12   4   4         37.29         43.31         3.99 o
  13   4   4         18.20         21.51         3.82 o
  14   4   4          0.09          0.36         4.03 o
  15   4   4          3.97          6.38         4.28 o
  16   4   4          0.19          2.94         4.11 o
  17   4   4         14.09         10.20         5.10 o
  18   4   4          8.33         10.52         4.45 o
  19   4   4          0.93          1.68         4.30 o
  20   4   4          0.00          4.64         5.29 o
 -16   5   4          1.83          4.19         4.39 o
 -15   5   4          1.85          1.23         4.69 o
 -14   5   4          1.72          1.77         4.39 o
 -13   5   4          8.62         10.07         4.34 o
 -12   5   4          5.71          3.67         4.15 o
 -11   5   4          3.12          8.10         4.67 o
 -10   5   4          1.29          7.57         4.15 o
  -9   5   4          2.58          3.51         3.95 o
  -8   5   4          0.53          1.74         3.96 o
  -7   5   4          9.72          9.84         4.10 o
  -6   5   4          3.61          3.68         3.95 o
  -5   5   4          2.86          6.25         4.28 o
  -4   5   4         49.98         55.82         4.55 o
  -3   5   4         53.67         47.16         3.58 o
  -2   5   4          0.13          3.08         4.42 o
  -1   5   4         13.33         15.06         4.15 o
   0   5   4         13.49         16.70         4.42 o
   1   5   4          0.23         -2.75         4.25 o
   2   5   4         10.19         15.84         4.27 o
   3   5   4          2.12          6.36         3.76 o
   4   5   4          0.50          4.93         4.60 o
   5   5   4          0.21          0.02         4.02 o
   6   5   4          4.13          7.93         3.83 o
   7   5   4         25.40         25.69         4.36 o
   8   5   4         17.83         19.39         3.89 o
   9   5   4          3.31         13.21         4.29 o
  10   5   4          2.01          3.87         4.15 o
  11   5   4          0.00          1.80         4.72 o
  12   5   4          0.81          3.94         4.10 o
  13   5   4          0.28          4.58         4.14 o
  14   5   4          1.05          2.28         4.36 o
  15   5   4          2.94          5.26         4.46 o
  -7   6   4          0.98          2.87         4.57 o
  -6   6   4         10.37         11.41         4.80 o
  -5   6   4         20.57         22.84         4.73 o
  -4   6   4         10.42         15.11         5.10 o
  -3   6   4          0.84          2.46         4.32 o
  -2   6   4          1.24          5.60         4.66 o
  -1   6   4          6.62          5.45         4.48 o
   0   6   4         12.13         14.53         5.34 o
   1   6   4          5.80         10.75         4.48 o
   2   6   4          0.25         -1.16         4.08 o
   3   6   4          2.14          2.02         4.29 o
   4   6   4          0.71          2.78         4.43 o
   5   6   4          0.00          6.26         4.74 o
   6   6   4          0.05          4.33         4.55 o
 -26   1   5          0.56          0.74         4.38 o
 -25   1   5          2.45         -1.28         4.05 o
 -24   1   5          7.68         10.21         4.35 o
 -23   1   5          5.16         11.45         4.02 o
 -22   1   5          0.19          0.74         4.11 o
 -21   1   5         94.50         87.85         4.42 o
 -20   1   5         24.68         24.10         4.26 o
 -19   1   5         10.05         20.33         4.54 o
 -18   1   5          2.23          4.14         3.72 o
 -17   1   5         29.38         34.17         4.04 o
 -16   1   5         41.03         44.29         4.08 o
 -15   1   5         22.67         25.33         4.16 o
 -14   1   5          2.22          9.49         3.55 o
 -13   1   5          0.88          8.46         4.26 o
 -12   1   5         52.11         42.69         3.88 o
 -11   1   5         22.29         20.54         3.78 o
 -10   1   5        649.87        659.62         7.02 o
  -9   1   5        740.65        788.55         8.03 o
  -8   1   5        319.40        324.91         4.85 o
  -7   1   5          8.93          4.50         3.95 o
  -6   1   5         36.04         23.97         4.02 o
  -5   1   5         30.74         30.04         4.27 o
  -4   1   5         40.28         32.38         4.11 o
  -3   1   5        247.19        247.48         5.65 o
  -2   1   5        531.21        538.83         6.40 o
  -1   1   5        903.07        844.89         7.75 o
   0   1   5       2561.92       2473.71        19.72 o
   1   1   5       1140.00       1071.76         8.82 o
   2   1   5        311.19        320.10         6.55 o
   3   1   5        577.13        538.27         6.70 o
   4   1   5         56.26         59.53         4.60 o
   5   1   5        541.97        546.64         6.12 o
   6   1   5        982.33       1056.53        11.50 o
   7   1   5        183.09        214.24         4.68 o
   8   1   5        217.49        220.33         4.88 o
   9   1   5         42.58         41.82         3.89 o
  10   1   5        372.24        372.48         5.83 o
  11   1   5         79.09         80.31         4.34 o
  12   1   5         84.76         78.29         4.30 o
  13   1   5          0.26          5.19         3.68 o
  14   1   5         31.19         27.46         4.45 o
  15   1   5         40.70         51.55         4.79 o
  16   1   5         11.40         14.99         4.28 o
  17   1   5         26.42         25.08         5.05 o
  18   1   5        314.02        298.68         4.50 o
  19   1   5         13.67         12.62         3.74 o
  20   1   5         69.56         73.02         4.51 o
  21   1   5         12.73         10.36         4.13 o
  22   1   5          0.67          1.98         4.45 o
  23   1   5          3.00          4.88         3.93 o
  24   1   5          1.01          0.09         4.46 o
  25   1   5          0.53          8.00         4.87 o
 -25   2   5          0.34         -1.60         4.73 o
 -24   2   5          1.14          0.44         4.58 o
 -23   2   5          0.61          4.10         4.38 o
 -22   2   5          0.73         -3.44         4.49 o
 -21   2   5          0.84          7.23         4.15 o
 -20   2   5         10.04         10.07         4.00 o
 -19   2   5          1.82          1.76         3.94 o
 -18   2   5          4.46          1.14         4.51 o
 -17   2   5         15.97         21.97         3.90 o
 -16   2   5          1.45          9.36         3.54 o
 -15   2   5          9.69          4.49         4.11 o
 -14   2   5          3.22         -0.16         3.31 o
 -13   2   5         17.87         19.17         3.80 o
 -12   2   5          5.77          6.54         3.73 o
 -11   2   5          2.79          8.92         3.86 o
 -10   2   5         91.80         91.16         4.56 o
  -9   2   5        294.77        294.75         4.57 o
  -8   2   5         70.47         86.65         3.84 o
  -7   2   5         57.08         52.91         3.70 o
  -6   2   5        670.89        653.86         5.56 o
  -5   2   5       2948.55       2755.12        21.79 o
  -4   2   5        673.85        658.52         6.36 o
  -3   2   5        516.03        455.63         5.18 o
  -2   2   5        191.68        156.51         4.48 o
  -1   2   5        121.14        102.93         4.46 o
   0   2   5        375.99        349.30         5.06 o
   1   2   5         66.61         62.95         4.29 o
   2   2   5       2370.44       2287.42        10.20 o
   3   2   5        176.08        194.02         4.65 o
   4   2   5         13.14         21.40         3.61 o
   5   2   5        120.43        118.28         4.52 o
   6   2   5         12.61         12.08         4.14 o
   7   2   5         58.90         69.25         4.01 o
   8   2   5         58.27         63.65         3.70 o
   9   2   5          3.44          5.58         4.03 o
  10   2   5         15.28         22.70         4.41 o
  11   2   5         99.89         96.27         4.29 o
  12   2   5         69.57         70.11         4.08 o
  13   2   5          0.14         -0.92         4.06 o
  14   2   5          6.16          8.42         4.76 o
  15   2   5          5.10          8.10         4.08 o
  16   2   5         16.34         21.33         3.91 o
  17   2   5         18.72         17.47         3.82 o
  18   2   5          0.20          4.01         4.22 o
  19   2   5         78.01         69.36         4.12 o
  20   2   5          1.66          5.50         4.43 o
  21   2   5          2.62          5.03         3.93 o
  22   2   5          3.26          3.59         4.14 o
  23   2   5          0.01          5.78         5.01 o
  24   2   5          0.60          0.27         4.82 o
 -23   3   5          3.01          6.07         4.66 o
 -22   3   5          0.08          7.26         4.67 o
 -21   3   5          5.58          2.69         4.04 o
 -20   3   5          4.01          4.81         4.54 o
 -19   3   5          5.70          4.02         4.52 o
 -18   3   5         38.78         28.26         4.30 o
 -17   3   5         22.41         19.88         4.35 o
 -16   3   5          5.91          9.16         3.89 o
 -15   3   5         13.34         16.59         4.13 o
 -14   3   5         17.05          8.44         3.94 o
 -13   3   5          2.07          3.59         4.19 o
 -12   3   5          2.77          7.53         4.23 o
 -11   3   5          5.64          2.32         3.46 o
 -10   3   5          5.74          9.16         4.18 o
  -9   3   5         31.88         42.13         3.61 o
  -8   3   5         32.93         27.12         3.69 o
  -7   3   5          1.41          0.11         4.04 o
  -6   3   5        108.51         81.76         3.88 o
  -5   3   5          0.27          8.82         3.94 o
  -4   3   5         39.66         35.36         4.03 o
  -3   3   5         91.75         80.32         4.10 o
  -2   3   5          1.26          0.89         3.36 o
  -1   3   5         29.69         33.25         3.90 o
   0   3   5         14.79         17.67         3.69 o
   1   3   5        220.39        214.79         4.85 o
   2   3   5        154.25        166.81         4.13 o
   3   3   5         91.13         83.41         3.81 o
   4   3   5         38.96         38.75         3.66 o
   5   3   5         82.16         80.10         3.88 o
   6   3   5        146.29        148.78         4.50 o
   7   3   5         81.74         82.85         3.43 o
   8   3   5         39.75         37.02         4.23 o
   9   3   5          2.50          6.53         3.50 o
  10   3   5         82.87         84.03         3.95 o
  11   3   5         20.25         21.58         4.46 o
  12   3   5         47.05         40.88         4.52 o
  13   3   5         14.84         26.96         3.76 o
  14   3   5        122.04        120.73         4.27 o
  15   3   5         83.07         75.12         4.61 o
  16   3   5         20.41         17.65         4.58 o
  17   3   5         33.84         26.34         4.14 o
  18   3   5         16.66         19.21         4.06 o
  19   3   5          0.38          0.71         4.23 o
  20   3   5          0.52          1.90         4.41 o
  21   3   5          0.40          3.28         4.29 o
  22   3   5          0.15          6.33         5.10 o
 -20   4   5          0.01          1.00         5.16 o
 -19   4   5          0.76          3.02         4.33 o
 -18   4   5          0.01          3.23         4.60 o
 -17   4   5          0.48          8.91         4.56 o
 -16   4   5          2.81          4.41         4.65 o
 -15   4   5          0.09          4.75         3.90 o
 -14   4   5          0.34         -0.12         3.84 o
 -13   4   5          2.23          7.72         4.15 o
 -12   4   5         22.79         28.75         3.95 o
 -11   4   5         24.98         24.71         3.41 o
 -10   4   5         15.21          9.79         3.32 o
  -9   4   5          0.00          6.45         4.02 o
  -8   4   5         18.78         25.04         3.81 o
  -7   4   5          0.70          6.31         3.83 o
  -6   4   5          0.00          4.51         3.95 o
  -5   4   5         69.30         76.90         4.34 o
  -4   4   5        243.28        240.74         4.51 o
  -3   4   5        245.10        220.12         4.60 o
  -2   4   5        147.67        147.05         4.18 o
  -1   4   5          0.01         -0.24         4.17 o
   0   4   5         47.53         57.94         3.78 o
   1   4   5         83.20         77.79         4.50 o
   2   4   5         32.20         31.86         4.06 o
   3   4   5         12.02         10.62         3.93 o
   4   4   5          8.59         11.69         3.67 o
   5   4   5          3.25          6.00         3.71 o
   6   4   5          0.58          4.05         3.48 o
   7   4   5          0.10          1.28         3.76 o
   8   4   5          0.04          2.35         3.45 o
   9   4   5         17.63         19.36         3.98 o
  10   4   5          1.48         -2.75         4.05 o
  11   4   5          2.26          0.61         3.88 o
  12   4   5         19.40         16.29         3.93 o
  13   4   5          0.58         -0.42         4.06 o
  14   4   5          0.07          0.17         3.89 o
  15   4   5          2.93          6.84         4.12 o
  16   4   5          4.59         10.07         4.45 o
  17   4   5         10.03          8.58         5.28 o
  18   4   5          1.14          2.91         4.77 o
  19   4   5          0.37          2.80         4.30 o
 -15   5   5          5.20          6.45         4.81 o
 -14   5   5          1.61          5.71         4.95 o
 -13   5   5          1.13         -0.85         4.33 o
 -12   5   5          3.77          9.50         4.13 o
 -11   5   5          0.41          0.49         4.69 o
 -10   5   5          0.72          3.06         4.17 o
  -9   5   5          1.10          5.01         4.37 o
  -8   5   5          0.83          5.84         4.12 o
  -7   5   5          0.24          7.26         4.30 o
  -6   5   5          1.59          9.08         4.26 o
  -5   5   5          0.39         -2.77         3.87 o
  -4   5   5          0.23          4.78         4.79 o
  -3   5   5          6.77          8.29         4.01 o
  -2   5   5         12.50         14.35         3.67 o
  -1   5   5         12.21          8.76         4.42 o
   0   5   5          4.09          2.20         4.18 o
   1   5   5          0.79          5.87         3.94 o
   2   5   5          6.51          7.23         4.22 o
   3   5   5          5.73          7.56         4.18 o
   4   5   5          0.03          3.41         3.78 o
   5   5   5          4.14          8.01         4.19 o
   6   5   5         15.14         10.83         4.08 o
   7   5   5          0.18          3.62         4.09 o
   8   5   5          6.83          8.54         3.93 o
   9   5   5         21.97         19.56         4.08 o
  10   5   5          2.95          8.37         4.23 o
  11   5   5          8.21          5.12         4.34 o
  12   5   5         12.74         11.71         4.39 o
  13   5   5          6.72          7.55         4.40 o
  14   5   5          3.04          7.24         4.66 o
  -6   6   5          2.47          3.30         4.76 o
  -5   6   5          0.04          4.36         4.28 o
  -4   6   5          0.03          7.46         5.02 o
  -3   6   5          0.01          8.08         4.71 o
  -2   6   5          0.19          2.50         4.80 o
  -1   6   5          0.96          0.59         5.49 o
   0   6   5          0.46          3.54         4.57 o
   1   6   5          0.11         -1.08         4.32 o
   2   6   5          0.08          3.47         4.15 o
   3   6   5          1.66          1.17         4.76 o
   4   6   5          5.54          4.92         4.79 o
   5   6   5          8.99          4.06         4.88 o
 -26   0   6         10.58         14.58         6.47 o
 -25   0   6         19.44         16.13         6.53 o
 -24   0   6          4.98          4.03         5.20 o
 -23   0   6          8.36         14.35         6.63 o
 -22   0   6         32.25         33.35         6.01 o
 -21   0   6          1.20          3.31         5.77 o
 -20   0   6          0.18          1.83         5.16 o
 -19   0   6         49.59         41.40         6.33 o
 -18   0   6          1.63          5.46         5.15 o
 -17   0   6          0.58          9.94         6.44 o
 -16   0   6         14.08         16.18         5.18 o
 -15   0   6         67.25         80.76         5.72 o
 -14   0   6          3.54         14.08         6.01 o
 -13   0   6         60.19         61.21         5.67 o
 -12   0   6       1005.50       1041.59        16.62 o
 -11   0   6        524.21        538.02        16.44 o
 -10   0   6         13.92         19.63         6.02 o
  -9   0   6          2.31         18.16         5.47 o
  -8   0   6        109.01        114.85         6.36 o
  -7   0   6         42.27         40.04         5.45 o
  -6   0   6        290.74        273.50         8.10 o
  -5   0   6         11.87          6.81         6.65 o
  -4   0   6          9.79         16.78         7.19 o
  -3   0   6        443.48        433.01        13.43 o
  -2   0   6        751.17        665.88        13.50 o
  -1   0   6       1778.29       1754.64        39.16 o
   0   0   6       2958.64       2969.46        40.65 o
   1   0   6         16.37         15.03         8.11 o
   2   0   6         36.74         33.15         8.18 o
   3   0   6        732.02        655.60         9.95 o
   4   0   6        465.85        450.34         9.04 o
   5   0   6        840.13        871.53        13.41 o
   6   0   6         40.33         44.87         6.04 o
   7   0   6        973.66       1033.44        19.89 o
   8   0   6       1296.45       1304.75        16.82 o
   9   0   6         23.94         23.45         5.48 o
  10   0   6       1564.53       1652.61        27.88 o
  11   0   6        258.46        260.93         6.48 o
  12   0   6          3.28          4.47         6.04 o
  13   0   6         20.69         21.07         5.34 o
  14   0   6          0.18          3.89         6.19 o
  15   0   6          0.65         10.80         6.15 o
  16   0   6          0.00         -1.39         6.41 o
  17   0   6         12.32         12.32         5.21 o
  18   0   6        194.37        183.95         6.25 o
  19   0   6        318.61        280.77         6.95 o
  20   0   6         34.69         30.51         6.69 o
  21   0   6          6.55          3.42         6.59 o
  22   0   6          0.83         -0.84         5.96 o
  23   0   6          0.37          5.75         5.62 o
  24   0   6          4.77          8.98         5.81 o
  25   0   6          0.58          3.01         6.11 o
 -25   1   6          9.64         11.67         4.38 o
 -24   1   6         33.27         26.04         4.26 o
 -23   1   6         33.50         34.96         4.30 o
 -22   1   6         19.64         18.44         4.74 o
 -21   1   6          1.53          7.62         4.74 o
 -20   1   6          0.56         -2.19         4.72 o
 -19   1   6          3.25          8.53         4.47 o
 -18   1   6          0.56          1.83         4.36 o
 -17   1   6          9.27          9.43         3.84 o
 -16   1   6          0.33          4.62         4.24 o
 -15   1   6          0.39          7.42         3.46 o
 -14   1   6         29.01         37.19         4.37 o
 -13   1   6        107.59         97.05         4.27 o
 -12   1   6         33.03         34.86         4.34 o
 -11   1   6         50.09         53.91         3.93 o
 -10   1   6        766.32        820.44        11.99 o
  -9   1   6        125.45         97.79         4.31 o
  -8   1   6        737.03        712.56         6.13 o
  -7   1   6        665.86        571.91         5.87 o
  -6   1   6          0.04          2.74         3.97 o
  -5   1   6       1444.97       1299.33         7.90 o
  -4   1   6       1831.21       1829.72         9.32 o
  -3   1   6        877.11        930.63         7.59 o
  -2   1   6        307.29        277.75         5.72 o
  -1   1   6        768.76        792.26         9.67 o
   0   1   6         63.27         53.59         5.00 o
   1   1   6         67.28         73.09         5.27 o
   2   1   6         38.57         33.77         5.45 o
   3   1   6         28.60         26.41         4.86 o
   4   1   6        257.47        279.51         5.81 o
   5   1   6          6.25         14.43         4.32 o
   6   1   6        192.19        174.93         5.08 o
   7   1   6       2274.70       2378.65        23.99 o
   8   1   6        594.47        647.39         6.02 o
   9   1   6       1466.54       1487.94        19.81 o
  10   1   6         94.54        103.19         4.38 o
  11   1   6        222.53        204.53         4.88 o
  12   1   6          8.50          9.95         3.95 o
  13   1   6        190.98        202.39         4.85 o
  14   1   6         30.40         30.59         3.82 o
  15   1   6          1.80         -0.51         4.08 o
  16   1   6          0.27          2.17         3.64 o
  17   1   6          3.87         10.84         4.48 o
  18   1   6         12.11         18.53         4.05 o
  19   1   6          0.22          3.51         4.45 o
  20   1   6          0.30          7.81         4.15 o
  21   1   6          0.10          6.57         4.44 o
  22   1   6          0.16          0.76         4.47 o
  23   1   6          4.45          1.32         4.42 o
  24   1   6          0.92          8.39         4.39 o
 -24   2   6          0.41          4.43         4.63 o
 -23   2   6          1.77          9.53         4.30 o
 -22   2   6          3.71          4.42         4.36 o
 -21   2   6          1.25          2.14         4.23 o
 -20   2   6          7.55          7.87         4.17 o
 -19   2   6         32.23         27.44         4.17 o
 -18   2   6          0.37          2.57         4.03 o
 -17   2   6          2.96          4.63         4.15 o
 -16   2   6          5.33          1.97         3.95 o
 -15   2   6          1.81         10.60         4.33 o
 -14   2   6          0.49          3.39         4.09 o
 -13   2   6          5.02          3.65         3.37 o
 -12   2   6         20.46         18.45         3.81 o
 -11   2   6         21.22         22.23         4.12 o
 -10   2   6         13.58         12.13         3.30 o
  -9   2   6        113.33        113.71         4.29 o
  -8   2   6        502.28        475.22         4.82 o
  -7   2   6       1897.83       1702.63         7.23 o
  -6   2   6       1071.09       1094.81         7.17 o
  -5   2   6         71.42         79.32         4.03 o
  -4   2   6         19.91         26.54         4.05 o
  -3   2   6         11.17         13.40         3.80 o
  -2   2   6        408.61        409.80         5.01 o
  -1   2   6         53.20         52.52         3.94 o
   0   2   6        572.64        535.09         5.83 o
   1   2   6        288.14        279.85         4.79 o
   2   2   6        160.64        182.14         4.37 o
   3   2   6         71.47         71.33         4.05 o
   4   2   6         50.81         56.04         4.27 o
   5   2   6          1.87          6.17         3.92 o
   6   2   6        110.42        105.83         4.54 o
   7   2   6          0.91          2.09         3.81 o
   8   2   6          0.01          1.60         4.29 o
   9   2   6        170.63        160.18         4.08 o
  10   2   6          0.40          6.09         4.15 o
  11   2   6          8.21          7.68         3.97 o
  12   2   6        121.81        122.24         4.42 o
  13   2   6        612.44        600.69        10.10 o
  14   2   6        442.76        437.71         7.12 o
  15   2   6         94.70         91.18         4.27 o
  16   2   6         31.14         37.39         4.47 o
  17   2   6         25.36         26.15         4.06 o
  18   2   6          7.99         11.10         3.72 o
  19   2   6          0.82          4.07         4.15 o
  20   2   6          1.47          1.72         4.43 o
  21   2   6          0.23         -0.72         4.86 o
  22   2   6          0.20          5.37         5.00 o
  23   2   6          1.57          7.89         5.10 o
 -22   3   6          3.73          6.46         4.14 o
 -21   3   6          1.06         -4.19         4.71 o
 -20   3   6          1.81          4.18         4.39 o
 -19   3   6          9.59          9.41         4.73 o
 -18   3   6         14.15          9.10         4.58 o
 -17   3   6         16.12         12.17         4.08 o
 -16   3   6          9.97          9.45         4.01 o
 -15   3   6          1.36          8.79         4.09 o
 -14   3   6          1.13          6.59         3.41 o
 -13   3   6          6.42          4.41         3.59 o
 -12   3   6         18.63         19.13         3.46 o
 -11   3   6         22.19         26.69         4.10 o
 -10   3   6          3.05         10.74         4.02 o
  -9   3   6         10.26          9.59         3.76 o
  -8   3   6          9.33         15.97         3.94 o
  -7   3   6        137.68        143.55         4.34 o
  -6   3   6        266.86        247.63         4.31 o
  -5   3   6         77.26         73.30         4.13 o
  -4   3   6         19.02         18.52         3.66 o
  -3   3   6         14.39         17.22         3.75 o
  -2   3   6          8.53         13.96         3.37 o
  -1   3   6         30.22         31.14         3.86 o
   0   3   6         28.00         34.95         3.83 o
   1   3   6          0.46          0.33         3.73 o
   2   3   6         58.32         62.40         4.23 o
   3   3   6         13.36         12.80         4.04 o
   4   3   6          0.05         -5.40         3.89 o
   5   3   6          4.47          3.57         3.50 o
   6   3   6         23.12         23.21         3.82 o
   7   3   6         23.30         20.34         3.44 o
   8   3   6          5.58         13.84         3.75 o
   9   3   6         25.11         25.04         4.08 o
  10   3   6          0.04          1.25         3.85 o
  11   3   6         73.94         73.05         4.48 o
  12   3   6         12.58         18.40         4.50 o
  13   3   6          3.83          5.99         3.82 o
  14   3   6         69.14         67.43         4.13 o
  15   3   6         94.82         94.88         4.20 o
  16   3   6         14.47         13.71         4.01 o
  17   3   6         13.01         14.88         4.53 o
  18   3   6          0.86         -0.94         4.08 o
  19   3   6          1.05         -0.44         4.58 o
  20   3   6          0.08         -0.48         4.94 o
  21   3   6          0.57          6.56         4.87 o
 -19   4   6          1.61          2.27         4.34 o
 -18   4   6         11.37          7.70         3.87 o
 -17   4   6          5.92          3.15         4.11 o
 -16   4   6          0.92          5.86         4.26 o
 -15   4   6          6.73         14.72         4.25 o
 -14   4   6         10.56         14.70         4.12 o
 -13   4   6          1.37          0.10         3.86 o
 -12   4   6          3.15          6.63         4.16 o
 -11   4   6          0.82          3.18         4.18 o
 -10   4   6          2.89          9.68         3.77 o
  -9   4   6          1.22          1.02         3.47 o
  -8   4   6         11.05         20.79         4.07 o
  -7   4   6         11.29         12.59         4.32 o
  -6   4   6        119.94        126.27         4.17 o
  -5   4   6        305.34        293.10         4.43 o
  -4   4   6        158.92        140.59         4.28 o
  -3   4   6         29.46         25.87         3.94 o
  -2   4   6          0.81          6.72         4.15 o
  -1   4   6          8.94         11.35         4.14 o
   0   4   6          0.40          1.13         3.64 o
   1   4   6          0.05          6.62         4.60 o
   2   4   6         19.67         22.32         4.08 o
   3   4   6         24.39         31.75         4.33 o
   4   4   6         11.07         12.36         4.02 o
   5   4   6          2.76          2.47         3.78 o
   6   4   6         67.56         58.84         4.19 o
   7   4   6         57.79         56.50         4.26 o
   8   4   6          8.56          8.35         3.79 o
   9   4   6         10.45          9.23         3.91 o
  10   4   6          3.49          6.72         3.97 o
  11   4   6         89.02         83.15         4.34 o
  12   4   6         73.13         68.53         4.18 o
  13   4   6         21.68         18.55         4.36 o
  14   4   6          8.65         12.07         3.99 o
  15   4   6          4.64          7.69         4.51 o
  16   4   6          0.29          1.69         4.43 o
  17   4   6          2.11          4.77         4.52 o
  18   4   6          0.06          1.63         4.90 o
 -15   5   6          1.23          6.18         4.80 o
 -14   5   6          2.74          5.64         4.00 o
 -13   5   6          2.74          3.80         4.48 o
 -12   5   6          6.67         10.57         4.17 o
 -11   5   6          4.34          5.30         4.88 o
 -10   5   6          0.03          1.08         4.19 o
  -9   5   6          3.50          7.22         4.17 o
  -8   5   6          0.00          7.07         4.73 o
  -7   5   6         20.55         24.54         4.37 o
  -6   5   6         17.76         18.12         4.29 o
  -5   5   6          2.20          8.13         4.47 o
  -4   5   6          0.85          2.48         3.95 o
  -3   5   6          1.05          2.13         3.84 o
  -2   5   6         23.02         23.21         4.35 o
  -1   5   6         55.50         52.29         4.36 o
   0   5   6         16.66         14.17         4.70 o
   1   5   6          2.14          5.18         3.72 o
   2   5   6          0.44          3.90         4.65 o
   3   5   6          4.12          7.99         4.06 o
   4   5   6         16.43         14.67         4.62 o
   5   5   6         19.79         19.62         4.27 o
   6   5   6          5.00          8.40         3.99 o
   7   5   6          0.99          2.41         4.42 o
   8   5   6          0.28          4.32         4.15 o
   9   5   6          1.07          2.53         4.46 o
  10   5   6          9.94         13.00         4.39 o
  11   5   6         14.46         13.20         4.65 o
  12   5   6          1.66          5.74         4.50 o
  13   5   6          2.09          6.15         4.41 o
  14   5   6          1.24          4.36         4.92 o
  -4   6   6          0.11          3.79         4.78 o
  -3   6   6          0.39          0.10         4.75 o
  -2   6   6          0.68          2.24         5.34 o
  -1   6   6          1.12          5.29         5.00 o
   0   6   6          5.18         14.02         4.84 o
   1   6   6          5.26          6.43         4.33 o
   2   6   6          2.15          8.33         4.42 o
   3   6   6          0.28          6.47         4.60 o
 -25   1   7          0.01          5.20         4.89 o
 -24   1   7          1.07          1.88         4.16 o
 -23   1   7          0.32          0.44         4.62 o
 -22   1   7          0.54         -2.90         5.12 o
 -21   1   7          3.63          9.07         4.67 o
 -20   1   7         14.24         19.74         4.11 o
 -19   1   7          5.26          3.56         4.46 o
 -18   1   7          7.20          7.57         4.47 o
 -17   1   7         24.18         28.41         4.05 o
 -16   1   7          4.35          3.11         4.03 o
 -15   1   7          0.46          6.78         3.90 o
 -14   1   7         14.52         12.24         3.84 o
 -13   1   7          0.05          5.22         4.15 o
 -12   1   7         40.42         36.53         3.80 o
 -11   1   7         37.73         40.94         4.24 o
 -10   1   7         59.25         62.02         4.26 o
  -9   1   7       1150.35       1186.62        14.71 o
  -8   1   7          0.43          1.33         4.06 o
  -7   1   7       1873.84       1715.59        15.23 o
  -6   1   7       2518.11       2495.08        18.24 o
  -5   1   7        738.97        758.60         6.77 o
  -4   1   7         89.25         82.46         4.49 o
  -3   1   7        482.54        491.16         6.40 o
  -2   1   7       1218.87       1269.69         9.18 o
  -1   1   7         42.72         48.56         4.67 o
   0   1   7       1035.10        984.79         8.58 o
   1   1   7        311.55        331.57         6.06 o
   2   1   7        438.55        424.88         7.03 o
   3   1   7        140.38        131.39         5.37 o
   4   1   7          7.05          3.90         4.48 o
   5   1   7          2.78          5.37         4.50 o
   6   1   7        422.69        441.17         5.75 o
   7   1   7        529.05        568.65         8.27 o
   8   1   7        195.60        192.07         4.97 o
   9   1   7         20.21         22.15         3.85 o
  10   1   7        458.94        429.70         6.64 o
  11   1   7        153.84        145.73         4.50 o
  12   1   7        292.64        290.77         4.89 o
  13   1   7        259.38        236.15         4.77 o
  14   1   7          5.05         10.39         4.42 o
  15   1   7         92.96         88.96         3.73 o
  16   1   7          4.27          5.28         3.68 o
  17   1   7          7.39          9.23         4.12 o
  18   1   7          3.79          3.99         3.88 o
  19   1   7          5.47          7.59         4.64 o
  20   1   7         10.26         10.21         4.27 o
  21   1   7          2.80          5.72         3.94 o
  22   1   7          0.04          1.36         4.69 o
  23   1   7          0.03          1.14         4.82 o
  24   1   7          1.71          1.90         4.83 o
 -24   2   7          5.68          4.51         4.96 o
 -23   2   7          2.87          6.31         4.32 o
 -22   2   7          7.79         11.12         4.43 o
 -21   2   7         11.67         11.01         3.97 o
 -20   2   7          4.92         13.16         4.38 o
 -19   2   7         14.47         12.72         3.96 o
 -18   2   7          4.66          7.36         4.02 o
 -17   2   7          0.35          1.12         3.91 o
 -16   2   7          0.69          4.77         3.87 o
 -15   2   7          1.61          4.94         3.66 o
 -14   2   7          0.02          4.82         3.79 o
 -13   2   7          0.03          4.05         4.05 o
 -12   2   7          0.53          2.67         3.90 o
 -11   2   7        121.78        118.65         4.04 o
 -10   2   7        524.58        502.80         5.47 o
  -9   2   7        243.98        247.97         4.33 o
  -8   2   7        168.54        170.13         4.18 o
  -7   2   7        107.02        118.37         4.37 o
  -6   2   7         20.21         20.20         4.15 o
  -5   2   7         35.60         43.33         3.85 o
  -4   2   7         52.62         53.89         4.22 o
  -3   2   7        277.10        247.74         4.73 o
  -2   2   7         56.50         67.79         4.15 o
  -1   2   7         15.34         20.96         4.20 o
   0   2   7        202.94        208.14         4.59 o
   1   2   7        193.60        172.13         4.72 o
   2   2   7        224.29        218.42         4.79 o
   3   2   7          0.21          2.82         4.15 o
   4   2   7          2.62          6.42         4.56 o
   5   2   7          1.44          7.36         4.03 o
   6   2   7          1.95          4.60         4.45 o
   7   2   7          1.93          3.53         4.34 o
   8   2   7        134.63        120.63         4.09 o
   9   2   7        140.84        132.96         4.77 o
  10   2   7         76.34         70.93         4.56 o
  11   2   7         88.58         77.40         3.75 o
  12   2   7         92.24         90.35         4.21 o
  13   2   7         27.44         31.30         4.61 o
  14   2   7        229.17        241.93         5.20 o
  15   2   7          0.08          4.43         4.60 o
  16   2   7        299.42        286.03         5.10 o
  17   2   7         34.17         25.04         4.96 o
  18   2   7          0.37          1.74         4.21 o
  19   2   7          4.15          4.71         4.13 o
  20   2   7          1.26          3.96         4.28 o
  21   2   7          0.14         10.44         4.72 o
  22   2   7          0.98          1.49         4.60 o
  23   2   7          0.69          3.30         4.48 o
 -22   3   7          0.22          5.16         5.14 o
 -21   3   7          0.00          5.20         4.76 o
 -20   3   7          0.56          6.02         4.85 o
 -19   3   7          0.30          4.63         3.97 o
 -18   3   7          0.01         -1.10         4.16 o
 -17   3   7          0.23          0.61         4.34 o
 -16   3   7         10.28          6.79         4.02 o
 -15   3   7          0.86          2.25         4.14 o
 -14   3   7          1.39          3.13         4.08 o
 -13   3   7          6.60          8.38         3.85 o
 -12   3   7         28.82         36.86         4.41 o
 -11   3   7          1.11         -1.51         3.87 o
 -10   3   7         10.67         12.61         4.05 o
  -9   3   7          7.41          7.51         3.92 o
  -8   3   7         12.05         17.99         3.89 o
  -7   3   7          1.05          3.26         3.82 o
  -6   3   7         12.33         11.83         3.87 o
  -5   3   7         86.59         91.28         4.03 o
  -4   3   7        287.23        237.05         4.84 o
  -3   3   7         62.94         65.83         3.85 o
  -2   3   7         38.10         37.45         3.94 o
  -1   3   7          2.34         11.66         3.73 o
   0   3   7          0.50          0.30         3.90 o
   1   3   7          8.13         15.30         3.86 o
   2   3   7          0.84          1.46         4.09 o
   3   3   7         99.49        104.45         4.25 o
   4   3   7         20.03         24.16         4.15 o
   5   3   7          8.93          7.23         4.38 o
   6   3   7         12.57         14.84         4.13 o
   7   3   7          0.11          0.86         4.07 o
   8   3   7         36.72         36.03         4.45 o
   9   3   7         52.62         62.18         4.10 o
  10   3   7         29.07         27.94         3.97 o
  11   3   7          6.74         11.92         4.39 o
  12   3   7         71.98         82.32         4.67 o
  13   3   7          9.96         15.28         4.50 o
  14   3   7          6.27          8.49         3.75 o
  15   3   7          0.30          3.97         4.33 o
  16   3   7          1.18          9.52         4.37 o
  17   3   7          9.81         11.11         5.13 o
  18   3   7          5.35         11.59         4.67 o
  19   3   7          5.32          4.25         4.70 o
  20   3   7          5.17         10.54         4.57 o
  21   3   7          3.12          2.18         4.87 o
 -19   4   7          2.88          4.34         4.34 o
 -18   4   7          5.17          7.78         5.01 o
 -17   4   7          1.17          0.04         4.24 o
 -16   4   7          0.15          7.57         4.55 o
 -15   4   7          0.06          3.15         3.98 o
 -14   4   7          2.31          9.28         4.61 o
 -13   4   7          5.78          4.40         4.36 o
 -12   4   7          1.65          3.68         3.82 o
 -11   4   7          6.45         10.83         4.03 o
 -10   4   7          0.26          0.81         4.09 o
  -9   4   7          2.36          5.67         4.02 o
  -8   4   7          0.36          2.98         4.08 o
  -7   4   7         16.88         15.55         4.21 o
  -6   4   7          9.28          9.98         3.80 o
  -5   4   7         38.68         39.16         4.62 o
  -4   4   7         69.34         64.09         4.35 o
  -3   4   7         59.21         60.22         4.06 o
  -2   4   7         17.75         16.13         3.84 o
  -1   4   7          3.03          3.57         3.83 o
   0   4   7          1.45          6.43         4.03 o
   1   4   7          0.00          4.04         3.76 o
   2   4   7          6.31          9.18         3.76 o
   3   4   7          0.20         -0.72         3.60 o
   4   4   7          0.02          0.25         3.81 o
   5   4   7          7.26          8.55         3.52 o
   6   4   7          0.01          0.57         3.71 o
   7   4   7         10.58         14.15         4.13 o
   8   4   7          0.04          4.77         4.53 o
   9   4   7          6.81         11.22         4.60 o
  10   4   7         85.90         80.60         4.62 o
  11   4   7         85.34         79.96         4.22 o
  12   4   7          8.66         10.85         4.35 o
  13   4   7          1.22          3.08         4.23 o
  14   4   7          0.18          1.74         4.86 o
  15   4   7          0.35          3.75         4.26 o
  16   4   7          3.11          5.39         4.55 o
  17   4   7          1.88          6.38         4.44 o
  18   4   7          1.10          3.19         5.31 o
 -14   5   7          0.93          5.77         4.17 o
 -13   5   7          0.02         -5.62         5.02 o
 -12   5   7          0.11          4.51         4.43 o
 -11   5   7          1.28          1.72         4.39 o
 -10   5   7          2.11          3.70         4.31 o
  -9   5   7          0.00          2.24         4.50 o
  -8   5   7          0.26          1.88         4.21 o
  -7   5   7          0.41          6.42         4.91 o
  -6   5   7          3.24          5.44         4.92 o
  -5   5   7         28.82         28.84         4.37 o
  -4   5   7         24.12         21.53         4.16 o
  -3   5   7          5.35          5.58         4.18 o
  -2   5   7          0.04          2.41         4.20 o
  -1   5   7         16.22         19.29         4.64 o
   0   5   7         18.29         15.43         4.03 o
   1   5   7          1.92          3.53         4.28 o
   2   5   7          1.59          2.23         4.24 o
   3   5   7          5.42          2.54         4.00 o
   4   5   7          0.95          5.60         4.76 o
   5   5   7          0.00          7.35         4.53 o
   6   5   7          7.73          7.56         4.34 o
   7   5   7         21.28         18.17         3.94 o
   8   5   7          1.35          6.86         4.24 o
   9   5   7          0.09          0.46         4.11 o
  10   5   7          0.05          8.26         5.00 o
  11   5   7          0.05          0.87         4.48 o
  12   5   7          0.21          3.06         4.49 o
  13   5   7          0.36          1.88         5.05 o
 -25   0   8         22.30         24.63         7.43 o
 -24   0   8         30.85         22.50         6.65 o
 -23   0   8         32.41         33.11         6.33 o
 -22   0   8          0.93          1.04         6.10 o
 -21   0   8          2.47          4.85         6.54 o
 -20   0   8          0.04          8.70         6.41 o
 -19   0   8         23.87         32.01         6.39 o
 -18   0   8          3.15          0.81         5.65 o
 -17   0   8         15.11         14.20         6.38 o
 -16   0   8          0.27         -4.00         5.64 o
 -15   0   8         40.85         41.47         6.43 o
 -14   0   8         76.49         75.08         5.88 o
 -13   0   8        296.08        284.42         7.18 o
 -12   0   8        173.59        220.33         6.60 o
 -11   0   8        200.69        193.92         7.04 o
 -10   0   8        652.73        662.84         8.59 o
  -9   0   8        276.36        268.34         7.51 o
  -8   0   8         22.15         15.12         6.68 o
  -7   0   8        203.45        225.40         7.80 o
  -6   0   8        141.37        141.45         6.74 o
  -5   0   8        402.78        444.12         9.91 o
  -4   0   8         30.04         42.24         9.06 o
  -3   0   8        647.23        617.28        11.55 o
  -2   0   8         31.94         20.70         7.77 o
  -1   0   8         34.74         35.27         7.89 o
   0   0   8          3.47          5.29         7.36 o
   1   0   8          1.14          9.84         6.64 o
   2   0   8        421.37        426.42         9.26 o
   3   0   8        507.31        502.35         9.16 o
   4   0   8        459.62        475.88         8.74 o
   5   0   8         30.96         41.36         6.18 o
   6   0   8        626.10        688.71         9.15 o
   7   0   8       5021.19       5195.53        81.00 o
   8   0   8        118.29        117.70         6.50 o
   9   0   8        448.64        444.95         7.90 o
  10   0   8          0.53          4.43         6.05 o
  11   0   8         35.28         42.39         6.27 o
  12   0   8         25.84         35.89         5.68 o
  13   0   8          1.71         -2.89         5.64 o
  14   0   8          7.36         11.16         6.24 o
  15   0   8          1.51          4.66         5.50 o
  16   0   8          2.36          5.12         6.25 o
  17   0   8         64.27         45.65         6.33 o
  18   0   8         22.12         18.80         5.91 o
  19   0   8          4.87         -2.14         6.49 o
  20   0   8          4.55          3.29         6.58 o
  21   0   8          0.03          6.18         6.19 o
  22   0   8          0.11          3.83         5.73 o
  23   0   8          0.68         -3.69         6.47 o
  24   0   8          8.75         14.44         7.39 o
 -24   1   8          1.44          6.94         5.09 o
 -23   1   8          0.61          1.57         4.97 o
 -22   1   8          3.19          3.51         4.60 o
 -21   1   8          7.37          9.64         4.21 o
 -20   1   8          1.25          2.60         4.36 o
 -19   1   8          1.69          2.73         4.26 o
 -18   1   8          6.66         11.38         4.48 o
 -17   1   8          1.83          0.74         3.93 o
 -16   1   8          7.84         11.49         4.10 o
 -15   1   8          4.48          4.79         4.40 o
 -14   1   8        155.76        162.35         4.74 o
 -13   1   8         41.41         49.77         4.05 o
 -12   1   8         18.82         20.15         4.21 o
 -11   1   8        157.11        142.86         4.44 o
 -10   1   8        117.91        102.84         4.22 o
  -9   1   8        287.69        266.42         4.97 o
  -8   1   8        314.60        339.24         5.24 o
  -7   1   8         50.33         55.48         4.59 o
  -6   1   8          0.91          7.49         4.16 o
  -5   1   8          4.27          6.10         4.51 o
  -4   1   8         15.74         25.58         4.61 o
  -3   1   8        563.19        511.80         6.45 o
  -2   1   8       1438.46       1378.47        11.26 o
  -1   1   8        344.31        415.69         6.52 o
   0   1   8        273.58        295.00         6.12 o
   1   1   8          6.99          8.00         5.20 o
   2   1   8         22.54         23.04         4.88 o
   3   1   8         96.28        102.51         4.73 o
   4   1   8          0.07          1.40         4.71 o
   5   1   8         77.13         84.58         4.88 o
   6   1   8          6.43         10.94         4.42 o
   7   1   8        440.55        441.56         5.83 o
   8   1   8        340.94        333.42         5.21 o
   9   1   8          2.91          5.43         3.84 o
  10   1   8         68.21         70.30         4.20 o
  11   1   8         64.90         72.11         4.08 o
  12   1   8         83.67         79.86         4.45 o
  13   1   8         93.58         91.87         4.50 o
  14   1   8         21.23         26.81         4.32 o
  15   1   8          1.06         -0.36         4.16 o
  16   1   8         57.84         62.84         3.91 o
  17   1   8         34.10         27.57         3.85 o
  18   1   8         15.49         13.91         3.91 o
  19   1   8         19.10         11.51         4.67 o
  20   1   8          1.65          6.22         4.35 o
  21   1   8          0.19          3.38         4.35 o
  22   1   8          0.02         -1.87         5.01 o
  23   1   8          0.13          2.85         5.19 o
 -23   2   8          3.48          0.76         4.51 o
 -22   2   8          2.75          6.74         4.67 o
 -21   2   8          0.25          2.65         4.34 o
 -20   2   8          4.83         14.19         4.41 o
 -19   2   8         16.86         23.00         4.60 o
 -18   2   8         18.94         18.08         3.71 o
 -17   2   8          1.99          2.90         4.06 o
 -16   2   8          5.45          8.52         4.09 o
 -15   2   8          5.67          3.33         4.35 o
 -14   2   8          0.03         -0.44         4.22 o
 -13   2   8          2.68          1.84         4.52 o
 -12   2   8          0.03          5.28         3.99 o
 -11   2   8         21.96         21.44         4.34 o
 -10   2   8          0.08          1.26         4.20 o
  -9   2   8         17.35         20.06         4.28 o
  -8   2   8        152.97        165.92         4.44 o
  -7   2   8        145.36        126.37         4.34 o
  -6   2   8        216.79        208.69         4.67 o
  -5   2   8        141.68        150.25         4.73 o
  -4   2   8         69.02         65.36         4.45 o
  -3   2   8         29.16         24.19         4.12 o
  -2   2   8         35.90         39.82         4.22 o
  -1   2   8        162.62        164.86         4.70 o
   0   2   8          6.23          4.61         4.12 o
   1   2   8          2.40          3.81         4.25 o
   2   2   8        138.84        150.70         5.01 o
   3   2   8        260.61        261.38         5.42 o
   4   2   8          2.56          6.95         4.68 o
   5   2   8        115.50        122.78         4.69 o
   6   2   8        174.41        176.16         5.33 o
   7   2   8          7.75         15.15         4.53 o
   8   2   8         29.32         31.00         4.65 o
   9   2   8          3.75          2.40         4.30 o
  10   2   8        230.26        228.88         5.01 o
  11   2   8          6.39         12.85         4.04 o
  12   2   8         41.99         37.86         4.28 o
  13   2   8        220.93        211.85         4.93 o
  14   2   8         17.16         13.00         4.53 o
  15   2   8          0.40          2.73         4.55 o
  16   2   8          7.24          7.88         3.80 o
  17   2   8         12.49         15.96         4.32 o
  18   2   8          0.71          2.92         4.34 o
  19   2   8          1.53          6.22         4.56 o
  20   2   8          2.18          2.39         4.63 o
  21   2   8          0.00          2.17         5.00 o
  22   2   8          0.06          0.71         4.32 o
 -21   3   8          3.81          2.44         4.11 o
 -20   3   8          5.26          5.60         4.15 o
 -19   3   8          7.93          3.69         4.84 o
 -18   3   8          1.20          3.12         3.98 o
 -17   3   8          1.26          0.62         3.65 o
 -16   3   8          4.74          1.44         3.90 o
 -15   3   8          0.01          3.28         4.24 o
 -14   3   8          2.98         13.81         4.11 o
 -13   3   8          0.40          2.12         3.97 o
 -12   3   8          0.04          4.53         4.27 o
 -11   3   8         16.39         19.44         4.05 o
 -10   3   8         15.14         16.21         3.82 o
  -9   3   8         42.32         30.37         3.84 o
  -8   3   8        492.59        481.73         6.04 o
  -7   3   8        482.77        468.13         5.28 o
  -6   3   8        214.20        203.25         4.59 o
  -5   3   8         53.62         57.17         4.24 o
  -4   3   8         33.01         35.83         4.50 o
  -3   3   8          3.67          6.13         4.07 o
  -2   3   8          0.05          5.13         3.82 o
  -1   3   8          5.69          7.64         4.32 o
   0   3   8          2.86          8.20         4.24 o
   1   3   8          3.53          3.52         4.18 o
   2   3   8          4.33          2.16         4.04 o
   3   3   8          0.26          0.77         4.09 o
   4   3   8         30.49         25.91         4.51 o
   5   3   8         41.82         43.27         4.26 o
   6   3   8         13.20         12.80         4.62 o
   7   3   8          1.23          2.65         3.96 o
   8   3   8         65.34         61.55         4.43 o
   9   3   8         63.12         62.79         4.20 o
  10   3   8         49.19         55.35         4.09 o
  11   3   8        219.63        205.71         4.73 o
  12   3   8        148.61        145.84         5.15 o
  13   3   8        101.34         85.73         4.75 o
  14   3   8         52.33         48.70         4.68 o
  15   3   8          9.24          6.28         3.91 o
  16   3   8          3.35          8.45         3.97 o
  17   3   8          0.72          4.02         4.14 o
  18   3   8          0.01          2.71         4.13 o
  19   3   8          1.17          5.75         4.88 o
  20   3   8          0.09          6.23         5.20 o
 -18   4   8          0.50          3.71         4.85 o
 -17   4   8          1.05          3.27         4.79 o
 -16   4   8          2.13          7.12         4.90 o
 -15   4   8          1.06          5.39         4.27 o
 -14   4   8          9.49          8.97         4.28 o
 -13   4   8          9.80          8.14         4.49 o
 -12   4   8          0.95          1.98         4.33 o
 -11   4   8          2.65          3.80         4.26 o
 -10   4   8          7.79          9.65         4.45 o
  -9   4   8          3.42          7.12         4.00 o
  -8   4   8         16.53         20.02         3.90 o
  -7   4   8         39.50         44.40         4.17 o
  -6   4   8         22.95         28.63         4.31 o
  -5   4   8          0.22          8.47         3.76 o
  -4   4   8          1.04          0.40         4.29 o
  -3   4   8          6.02          5.56         3.82 o
  -2   4   8         13.63         16.32         4.12 o
  -1   4   8         45.87         51.65         4.27 o
   0   4   8         29.05         28.89         3.84 o
   1   4   8          0.15          1.18         4.38 o
   2   4   8         27.10         29.91         4.15 o
   3   4   8         64.36         61.29         4.26 o
   4   4   8         27.80         27.66         4.30 o
   5   4   8          2.31          8.84         4.17 o
   6   4   8         25.97         29.23         4.07 o
   7   4   8         50.72         47.64         4.20 o
   8   4   8          1.89          7.55         4.24 o
   9   4   8         32.87         34.04         4.46 o
  10   4   8         14.26         15.74         4.72 o
  11   4   8         10.48         11.03         3.99 o
  12   4   8          0.11          0.73         4.74 o
  13   4   8          0.28          4.98         4.32 o
  14   4   8          1.82          4.54         4.19 o
  15   4   8          2.52          3.00         4.90 o
  16   4   8          1.17          3.86         5.30 o
  17   4   8          4.00          1.57         4.85 o
 -13   5   8          1.30          3.35         4.79 o
 -12   5   8          1.92          4.82         4.71 o
 -11   5   8          1.44          4.52         4.42 o
 -10   5   8          0.57          0.30         4.59 o
  -9   5   8          2.79          6.01         4.37 o
  -8   5   8          3.50          3.94         3.93 o
  -7   5   8          0.00          4.73         4.44 o
  -6   5   8         12.52          9.42         4.48 o
  -5   5   8          8.24         10.61         4.69 o
  -4   5   8          0.18          6.24         4.60 o
  -3   5   8          0.16         -2.22         4.30 o
  -2   5   8          1.04          3.86         4.51 o
  -1   5   8          7.89          6.88         3.92 o
   0   5   8         11.30         10.37         4.48 o
   1   5   8          8.85          8.77         4.43 o
   2   5   8          7.68          9.67         4.28 o
   3   5   8          0.54          1.95         3.99 o
   4   5   8          3.85          7.68         4.22 o
   5   5   8         13.27         12.32         4.20 o
   6   5   8         11.49         12.70         4.97 o
   7   5   8          4.14          7.25         4.63 o
   8   5   8          2.47          3.71         4.63 o
   9   5   8          3.39          6.97         4.74 o
  10   5   8          3.62          6.58         4.25 o
  11   5   8          2.16          6.53         4.34 o
  12   5   8          0.06          0.12         4.94 o
 -24   1   9          0.64          3.10         5.17 o
 -23   1   9          5.98          4.53         4.73 o
 -22   1   9          0.89          6.04         4.20 o
 -21   1   9          0.46          1.55         4.58 o
 -20   1   9          1.71          1.51         4.01 o
 -19   1   9          0.58          6.61         4.11 o
 -18   1   9          1.34          2.64         4.34 o
 -17   1   9          0.80          8.95         4.02 o
 -16   1   9          1.19          9.25         4.12 o
 -15   1   9          2.78         11.98         4.59 o
 -14   1   9         14.24         11.77         4.16 o
 -13   1   9          2.01          7.27         4.55 o
 -12   1   9        184.00        186.12         4.95 o
 -11   1   9         19.01         23.55         4.09 o
 -10   1   9         79.65         87.17         4.36 o
  -9   1   9         47.96         35.17         4.10 o
  -8   1   9         33.85         37.08         4.77 o
  -7   1   9         67.02         69.75         4.76 o
  -6   1   9          0.33          2.06         4.17 o
  -5   1   9          0.65          1.70         4.27 o
  -4   1   9        143.23        138.84         4.99 o
  -3   1   9        177.83        171.71         5.60 o
  -2   1   9          9.15         16.50         5.26 o
  -1   1   9         22.51         22.95         4.97 o
   0   1   9          8.27          7.02         4.99 o
   1   1   9        125.59        136.53         5.92 o
   2   1   9        152.02        155.70         5.87 o
   3   1   9        268.96        254.15         5.78 o
   4   1   9         25.11         26.81         4.91 o
   5   1   9          1.30          5.81         4.87 o
   6   1   9          0.09          0.54         4.79 o
   7   1   9          3.46          6.51         4.52 o
   8   1   9         43.58         41.54         4.57 o
   9   1   9        700.64        679.51         8.46 o
  10   1   9          6.94          9.50         4.16 o
  11   1   9        115.04        130.01         4.91 o
  12   1   9        274.58        265.93         5.46 o
  13   1   9         13.58         15.45         4.42 o
  14   1   9          7.02         12.30         4.03 o
  15   1   9        133.80        121.61         4.52 o
  16   1   9        159.33        143.54         4.40 o
  17   1   9          0.74          2.33         3.92 o
  18   1   9         11.30         10.78         4.59 o
  19   1   9          0.27          3.35         4.23 o
  20   1   9          0.43          6.84         4.28 o
  21   1   9          3.79          6.76         4.97 o
  22   1   9          5.19          6.85         4.86 o
  23   1   9          0.05          1.79         5.25 o
 -23   2   9          0.02          3.89         4.84 o
 -22   2   9          5.19          3.77         4.32 o
 -21   2   9          4.52          8.91         4.68 o
 -20   2   9          1.84          8.57         4.31 o
 -19   2   9          0.29          8.27         4.38 o
 -18   2   9          0.68          4.30         4.30 o
 -17   2   9          2.71          6.73         3.98 o
 -16   2   9          3.66          4.19         4.69 o
 -15   2   9          0.34          2.54         4.30 o
 -14   2   9          0.38          4.32         4.16 o
 -13   2   9          8.99          4.10         4.08 o
 -12   2   9          1.18          4.77         4.21 o
 -11   2   9        200.85        191.96         4.59 o
 -10   2   9         32.34         27.95         4.13 o
  -9   2   9         12.64         11.77         4.22 o
  -8   2   9        289.11        276.72         5.04 o
  -7   2   9        224.57        191.92         5.05 o
  -6   2   9         39.72         40.64         4.18 o
  -5   2   9         34.82         36.09         4.30 o
  -4   2   9          0.06          1.55         3.92 o
  -3   2   9          0.01          4.31         4.47 o
  -2   2   9         19.47         21.90         4.35 o
  -1   2   9        100.89        117.07         4.90 o
   0   2   9        100.07        115.14         4.85 o
   1   2   9          5.48          6.73         4.77 o
   2   2   9         53.86         43.94         4.86 o
   3   2   9          0.39          3.41         4.88 o
   4   2   9        205.56        194.10         4.98 o
   5   2   9        231.40        220.92         5.00 o
   6   2   9          6.18          2.83         4.86 o
   7   2   9          0.00          3.56         5.30 o
   8   2   9         14.08         15.65         4.62 o
   9   2   9         34.14         33.25         4.53 o
  10   2   9         82.57         78.33         4.82 o
  11   2   9        499.31        473.49         6.16 o
  12   2   9         89.58         90.27         4.52 o
  13   2   9         15.51         18.28         4.71 o
  14   2   9         11.09          9.85         4.39 o
  15   2   9          0.41          6.39         4.72 o
  16   2   9         18.73         13.78         4.78 o
  17   2   9          6.14          0.88         4.53 o
  18   2   9          1.45          5.76         4.00 o
  19   2   9          0.02          5.11         4.91 o
  20   2   9          9.10          7.22         5.15 o
  21   2   9          0.13          4.11         5.13 o
 -21   3   9          4.68          2.94         5.20 o
 -20   3   9          6.62          5.89         4.79 o
 -19   3   9          0.58          4.56         4.65 o
 -18   3   9          0.04         -1.06         4.80 o
 -17   3   9          0.01          0.99         4.17 o
 -16   3   9          0.09          6.74         4.58 o
 -15   3   9          0.00          6.26         4.55 o
 -14   3   9          4.51          9.85         4.46 o
 -13   3   9          2.14         -2.42         3.83 o
 -12   3   9         32.64         28.15         4.32 o
 -11   3   9        143.39        128.04         4.56 o
 -10   3   9         16.50         12.98         4.03 o
  -9   3   9         72.92         82.74         4.40 o
  -8   3   9        207.18        174.46         4.70 o
  -7   3   9          2.04          6.94         4.12 o
  -6   3   9          5.67          8.89         3.95 o
  -5   3   9         44.16         43.27         3.84 o
  -4   3   9         16.62         12.59         3.95 o
  -3   3   9          6.59         16.21         3.86 o
  -2   3   9         16.70         21.21         4.32 o
  -1   3   9          0.06          0.98         4.33 o
   0   3   9         77.51         83.90         4.31 o
   1   3   9         18.22         18.09         3.93 o
   2   3   9          3.77          5.40         4.19 o
   3   3   9         62.01         51.27         4.45 o
   4   3   9         12.83         12.09         4.49 o
   5   3   9          8.75         11.58         4.87 o
   6   3   9         24.26         28.77         4.36 o
   7   3   9          7.21          7.43         5.08 o
   8   3   9         13.22         17.47         4.29 o
   9   3   9          7.03         11.54         4.14 o
  10   3   9        108.04        123.21         4.70 o
  11   3   9          1.85          6.49         4.40 o
  12   3   9         55.47         51.26         4.33 o
  13   3   9          0.72          0.22         4.71 o
  14   3   9          7.90          9.11         5.00 o
  15   3   9          6.10         10.46         5.09 o
  16   3   9          2.26          6.54         4.94 o
  17   3   9          0.64         10.52         5.45 o
  18   3   9          2.26          5.29         4.91 o
  19   3   9          1.05          8.97         4.90 o
 -17   4   9          1.24          5.88         4.78 o
 -16   4   9          1.11          2.79         4.69 o
 -15   4   9          0.18          4.46         4.87 o
 -14   4   9          0.33          5.51         4.40 o
 -13   4   9          0.00          4.25         4.18 o
 -12   4   9          0.28          3.52         3.92 o
 -11   4   9          0.02          1.26         4.54 o
 -10   4   9          1.03          4.40         3.98 o
  -9   4   9          2.01          1.73         4.45 o
  -8   4   9          0.39         -1.44         4.12 o
  -7   4   9         37.41         42.97         4.01 o
  -6   4   9         82.96         68.41         4.27 o
  -5   4   9         66.83         65.67         4.38 o
  -4   4   9         30.32         29.27         4.67 o
  -3   4   9          2.21          6.98         3.95 o
  -2   4   9         19.47         14.94         4.80 o
  -1   4   9          8.00          8.06         4.38 o
   0   4   9         11.33         10.30         4.10 o
   1   4   9         11.75         10.49         3.91 o
   2   4   9          4.55          7.35         3.92 o
   3   4   9          0.01          0.48         4.34 o
   4   4   9          2.18          6.67         4.33 o
   5   4   9         29.04         30.02         4.40 o
   6   4   9         51.60         45.57         4.54 o
   7   4   9         33.48         32.27         4.35 o
   8   4   9          0.02         -0.91         4.83 o
   9   4   9          8.60         14.31         4.85 o
  10   4   9          9.11          7.53         4.35 o
  11   4   9          4.16          6.36         4.16 o
  12   4   9          2.25          6.90         4.68 o
  13   4   9          0.08          2.60         4.38 o
  14   4   9          1.27          6.12         4.85 o
  15   4   9          1.14          5.70         4.08 o
  16   4   9          0.00          0.19         4.46 o
 -12   5   9          0.30          2.21         4.88 o
 -11   5   9          0.49         -0.79         4.78 o
 -10   5   9          1.59          6.35         4.65 o
  -9   5   9          3.28          8.23         4.90 o
  -8   5   9          5.18          7.39         4.58 o
  -7   5   9          1.26          5.81         4.31 o
  -6   5   9          1.60          3.51         3.89 o
  -5   5   9          3.64          5.99         4.14 o
  -4   5   9          0.00          0.92         3.86 o
  -3   5   9          2.80          6.61         4.73 o
  -2   5   9          3.48          2.19         5.39 o
  -1   5   9          0.46         -1.00         4.64 o
   0   5   9          0.10          3.41         4.50 o
   1   5   9          0.00          3.84         4.03 o
   2   5   9          0.95          2.67         4.89 o
   3   5   9          3.57          5.21         4.04 o
   4   5   9          0.51          2.35         4.98 o
   5   5   9          7.60          3.51         4.41 o
   6   5   9          6.42          7.85         4.38 o
   7   5   9          0.08          4.04         4.50 o
   8   5   9          8.80         13.38         4.86 o
   9   5   9         15.85         13.29         4.91 o
  10   5   9          4.49          3.74         5.07 o
 -24   0  10          0.07         -1.31         7.47 o
 -23   0  10          3.12         10.04         7.28 o
 -22   0  10         14.09         14.07         7.11 o
 -21   0  10          0.01          1.32         6.27 o
 -20   0  10         15.20         12.56         6.79 o
 -19   0  10          0.37          3.68         6.63 o
 -18   0  10          3.39         14.09         6.57 o
 -17   0  10          0.01         -4.07         6.43 o
 -16   0  10         54.02         63.28         6.07 o
 -15   0  10        135.00        126.25         7.19 o
 -14   0  10         76.86         73.96         6.56 o
 -13   0  10          0.92          0.59         5.68 o
 -12   0  10         58.85         57.49         6.23 o
 -11   0  10          2.27         17.43         6.41 o
 -10   0  10          5.47         13.23         5.88 o
  -9   0  10         21.82         24.29         5.30 o
  -8   0  10         11.88         12.67         6.85 o
  -7   0  10         17.45         20.69         7.43 o
  -6   0  10          2.29          4.44         7.89 o
  -5   0  10         87.58        105.51         8.81 o
  -4   0  10        664.58        578.29        11.93 o
  -3   0  10       1043.64       1118.30        14.60 o
  -2   0  10       1007.19       1007.23        20.71 o
  -1   0  10         43.82         40.46         8.35 o
   0   0  10         14.89         14.00         7.77 o
   1   0  10         10.06          7.67         7.77 o
   2   0  10        131.06        143.54         7.75 o
   3   0  10          3.80          5.90         6.42 o
   4   0  10         82.76         94.68         6.90 o
   5   0  10        111.66        115.68         6.87 o
   6   0  10         38.40         41.37         6.47 o
   7   0  10         62.79         61.38         7.08 o
   8   0  10        638.43        628.98         9.95 o
   9   0  10        512.17        517.12         8.04 o
  10   0  10         82.03         71.82         6.45 o
  11   0  10          8.39          8.86         7.05 o
  12   0  10         22.25         26.05         7.02 o
  13   0  10         13.66         17.08         6.27 o
  14   0  10         37.82         36.60         6.63 o
  15   0  10          7.37         14.24         6.69 o
  16   0  10         65.71         61.23         6.70 o
  17   0  10         14.75          9.45         5.73 o
  18   0  10          3.53          5.29         6.65 o
  19   0  10          2.85          7.65         6.18 o
  20   0  10          0.44          5.76         6.78 o
  21   0  10          1.09          5.27         7.08 o
  22   0  10          1.60          3.67         7.36 o
 -23   1  10          0.02          1.75         5.18 o
 -22   1  10          0.31          4.94         4.73 o
 -21   1  10          0.66          3.72         4.29 o
 -20   1  10          2.41          8.78         4.83 o
 -19   1  10          1.29          7.65         4.83 o
 -18   1  10          0.23          1.75         4.17 o
 -17   1  10          0.01          1.99         3.98 o
 -16   1  10          8.52         15.04         4.11 o
 -15   1  10         25.79         20.85         4.11 o
 -14   1  10         21.86         24.47         4.50 o
 -13   1  10         75.96         77.65         4.44 o
 -12   1  10         22.12         22.27         4.60 o
 -11   1  10          0.01          5.93         4.84 o
 -10   1  10          3.82          4.92         4.31 o
  -9   1  10         11.77         12.43         4.55 o
  -8   1  10         14.88         15.63         4.39 o
  -7   1  10          0.02          1.16         4.07 o
  -6   1  10          3.60          4.80         4.80 o
  -5   1  10          0.45          0.24         4.67 o
  -4   1  10         16.35         18.51         5.25 o
  -3   1  10         85.19         74.51         5.22 o
  -2   1  10          0.05          1.71         5.02 o
  -1   1  10          2.73          7.97         4.79 o
   0   1  10         20.88         21.94         4.93 o
   1   1  10          0.86         11.76         4.94 o
   2   1  10        122.08        120.06         5.88 o
   3   1  10         42.53         40.54         5.78 o
   4   1  10         91.44         89.93         5.81 o
   5   1  10        405.66        403.04         6.63 o
   6   1  10        140.00        152.14         5.63 o
   7   1  10          4.05          5.32         4.78 o
   8   1  10        283.73        262.61         5.45 o
   9   1  10        212.13        216.60         5.22 o
  10   1  10          2.13         -0.19         4.62 o
  11   1  10         27.80         30.61         4.67 o
  12   1  10          0.90          5.59         4.63 o
  13   1  10         25.20         27.25         4.54 o
  14   1  10         11.70         17.85         4.27 o
  15   1  10         21.17         19.93         4.55 o
  16   1  10          5.68         12.88         4.51 o
  17   1  10          0.62          8.07         4.42 o
  18   1  10          1.32          2.54         4.87 o
  19   1  10          0.44          1.41         5.12 o
  20   1  10          2.02          3.89         5.07 o
  21   1  10          0.24          2.83         4.65 o
  22   1  10          1.10          2.62         5.41 o
 -22   2  10          2.57          3.25         4.77 o
 -21   2  10          3.45          6.92         4.22 o
 -20   2  10          0.82          2.73         4.61 o
 -19   2  10          0.42          3.69         4.19 o
 -18   2  10          1.51          5.42         4.45 o
 -17   2  10          2.59          2.99         4.95 o
 -16   2  10          0.27          3.80         4.43 o
 -15   2  10          0.81          5.29         4.33 o
 -14   2  10          2.35          0.26         4.06 o
 -13   2  10          1.31          3.01         3.94 o
 -12   2  10          8.79         10.78         4.27 o
 -11   2  10         51.25         50.49         4.62 o
 -10   2  10        692.03        705.21         9.10 o
  -9   2  10        517.90        471.33         5.77 o
  -8   2  10        215.13        195.23         4.96 o
  -7   2  10         26.69         29.95         4.61 o
  -6   2  10          2.89          4.77         3.92 o
  -5   2  10          1.00          8.05         4.60 o
  -4   2  10         54.78         45.35         4.61 o
  -3   2  10          6.23          6.38         4.36 o
  -2   2  10         11.94         21.46         4.26 o
  -1   2  10          0.17          4.15         5.00 o
   0   2  10         10.88         16.44         5.18 o
   1   2  10         46.71         49.87         4.45 o
   2   2  10         50.85         40.33         4.96 o
   3   2  10         49.42         47.03         5.06 o
   4   2  10         49.80         55.77         5.16 o
   5   2  10         41.24         42.65         4.55 o
   6   2  10         12.98         17.65         4.95 o
   7   2  10         92.77         86.74         6.47 o
   8   2  10         15.51         22.86         4.75 o
   9   2  10         21.93         24.89         5.18 o
  10   2  10         95.68        101.01         5.24 o
  11   2  10        273.99        282.06         5.10 o
  12   2  10         74.00         73.87         4.98 o
  13   2  10         35.03         33.99         4.67 o
  14   2  10         16.63         19.06         4.65 o
  15   2  10          5.90         12.86         5.00 o
  16   2  10          0.07          3.61         4.34 o
  17   2  10          0.89          4.37         4.40 o
  18   2  10          0.27          2.59         4.50 o
  19   2  10          0.40          6.78         4.81 o
  20   2  10          1.35          0.45         5.28 o
  21   2  10          1.03          9.07         5.11 o
 -20   3  10          0.24          2.16         4.35 o
 -19   3  10          0.58         -3.29         4.97 o
 -18   3  10          0.91          4.05         4.87 o
 -17   3  10          0.05          7.08         4.51 o
 -16   3  10          0.07          6.76         4.65 o
 -15   3  10          0.00          6.71         4.58 o
 -14   3  10          0.02          0.62         3.99 o
 -13   3  10         15.56         14.91         4.47 o
 -12   3  10         29.99         32.29         4.03 o
 -11   3  10          0.36          2.34         4.37 o
 -10   3  10          0.63          5.29         4.36 o
  -9   3  10         31.92         27.12         4.45 o
  -8   3  10        120.85        124.19         4.34 o
  -7   3  10        102.93        107.12         4.22 o
  -6   3  10         31.61         35.12         4.44 o
  -5   3  10          1.53          5.81         4.08 o
  -4   3  10          0.07          5.70         4.21 o
  -3   3  10          1.11          6.69         4.51 o
  -2   3  10          0.01          1.22         4.11 o
  -1   3  10          0.86          1.76         4.07 o
   0   3  10          1.67          7.30         4.03 o
   1   3  10          1.82          9.15         4.37 o
   2   3  10          9.03         12.25         4.57 o
   3   3  10          6.87          6.17         4.52 o
   4   3  10          0.00         -2.70         4.68 o
   5   3  10         24.69         22.43         5.00 o
   6   3  10          1.32          8.61         4.70 o
   7   3  10          0.70          7.88         4.63 o
   8   3  10         11.77         14.99         4.98 o
   9   3  10         15.85         24.43         5.07 o
  10   3  10          2.96          8.21         4.94 o
  11   3  10         10.50         14.11         4.60 o
  12   3  10         15.91         15.79         4.54 o
  13   3  10          0.73          1.05         5.19 o
  14   3  10          5.45         13.93         5.36 o
  15   3  10          0.05          7.32         5.34 o
  16   3  10          4.01          8.06         5.12 o
  17   3  10          1.21         10.96         5.62 o
  18   3  10          0.09          3.75         4.24 o
 -16   4  10          1.68          6.20         5.04 o
 -15   4  10          0.38          4.35         4.66 o
 -14   4  10          0.85          3.20         4.87 o
 -13   4  10          8.02         17.25         4.53 o
 -12   4  10          6.05         10.05         4.74 o
 -11   4  10          0.55          7.65         3.92 o
 -10   4  10          0.05          8.02         4.76 o
  -9   4  10          7.98         10.25         4.29 o
  -8   4  10         59.32         60.23         4.67 o
  -7   4  10         49.74         43.67         4.59 o
  -6   4  10         23.15         24.99         4.08 o
  -5   4  10          3.86          8.94         4.21 o
  -4   4  10          2.70          3.67         4.19 o
  -3   4  10          4.91          7.75         4.51 o
  -2   4  10          0.59          0.33         4.42 o
  -1   4  10          8.73         11.48         4.32 o
   0   4  10         13.49         20.59         4.67 o
   1   4  10          3.62          3.48         4.14 o
   2   4  10          0.29          1.88         4.73 o
   3   4  10         32.24         30.75         4.89 o
   4   4  10         58.55         60.42         4.75 o
   5   4  10          6.91          4.27         4.71 o
   6   4  10          1.18          1.17         4.27 o
   7   4  10          3.21          6.41         5.25 o
   8   4  10         20.89         22.73         5.37 o
   9   4  10         43.40         35.48         4.35 o
  10   4  10         17.73         16.04         4.98 o
  11   4  10          4.34          7.64         4.88 o
  12   4  10          1.46          3.10         4.47 o
  13   4  10          0.14          5.45         5.46 o
  14   4  10          1.08          2.22         4.94 o
  15   4  10          0.88          0.87         5.72 o
 -10   5  10          2.61          3.08         5.14 o
  -9   5  10          2.73          1.32         4.47 o
  -8   5  10          0.52          0.39         4.75 o
  -7   5  10          2.19          2.83         4.95 o
  -6   5  10          1.79          2.19         4.77 o
  -5   5  10          2.79          8.22         4.87 o
  -4   5  10          0.16          2.49         5.18 o
  -3   5  10          0.36          3.02         4.94 o
  -2   5  10          0.70         -0.39         5.00 o
  -1   5  10          4.14          9.31         5.04 o
   0   5  10          1.47          1.36         4.18 o
   1   5  10          1.06          1.86         4.78 o
   2   5  10          7.46         11.41         4.65 o
   3   5  10          3.93          2.58         4.85 o
   4   5  10          0.31         -0.60         5.11 o
   5   5  10          3.40         11.03         4.64 o
   6   5  10          4.53         11.03         5.08 o
   7   5  10          1.49          5.47         4.97 o
   8   5  10          0.62          7.36         5.13 o
   9   5  10          1.23          4.03         4.85 o
 -22   1  11          5.77          6.88         4.99 o
 -21   1  11          4.04          0.70         4.49 o
 -20   1  11          1.40          3.10         4.73 o
 -19   1  11          2.69          7.22         4.51 o
 -18   1  11          4.16          5.77         4.49 o
 -17   1  11          3.05          2.90         4.52 o
 -16   1  11          4.32          5.24         4.45 o
 -15   1  11         11.23         16.51         4.60 o
 -14   1  11          3.17          7.19         4.40 o
 -13   1  11          8.23         12.49         5.07 o
 -12   1  11         76.61         68.67         4.97 o
 -11   1  11        205.18        216.96         5.03 o
 -10   1  11         21.78         25.51         4.61 o
  -9   1  11         30.32         28.74         4.88 o
  -8   1  11          1.25          2.75         4.97 o
  -7   1  11          4.19          6.53         5.09 o
  -6   1  11         14.48         20.63         5.41 o
  -5   1  11         38.96         44.75         5.37 o
  -4   1  11         94.79        100.02         6.13 o
  -3   1  11          0.69          1.26         5.21 o
  -2   1  11         89.11         92.30         5.69 o
  -1   1  11        116.67        106.29         5.60 o
   0   1  11         10.50         10.46         5.06 o
   1   1  11         28.43         27.61         5.23 o
   2   1  11          3.79          6.96         5.18 o
   3   1  11        146.32        144.72         5.93 o
   4   1  11        145.14        149.95         5.70 o
   5   1  11          2.30          3.64         5.84 o
   6   1  11         79.20         83.35         5.49 o
   7   1  11        342.27        332.26         6.01 o
   8   1  11         47.01         45.52         5.06 o
   9   1  11        426.28        403.45         5.87 o
  10   1  11        198.39        197.84         5.23 o
  11   1  11         96.82         88.81         4.58 o
  12   1  11          7.86          6.91         4.30 o
  13   1  11          2.38          4.92         4.72 o
  14   1  11          4.03         12.04         4.73 o
  15   1  11          4.94          6.24         4.55 o
  16   1  11          0.20          2.85         4.58 o
  17   1  11          7.52         10.00         4.83 o
  18   1  11          7.68         12.12         4.61 o
  19   1  11          2.23          3.86         4.77 o
  20   1  11          0.21          1.72         4.54 o
  21   1  11          0.72          6.03         4.52 o
 -21   2  11          1.69          1.57         5.13 o
 -20   2  11          0.05          7.30         4.46 o
 -19   2  11          0.31          1.01         4.99 o
 -18   2  11          3.38         -1.98         4.61 o
 -17   2  11          3.37          3.99         4.06 o
 -16   2  11          7.65          6.84         4.49 o
 -15   2  11         14.95         19.45         4.59 o
 -14   2  11          3.65          6.34         4.61 o
 -13   2  11         47.98         60.72         4.73 o
 -12   2  11         54.52         44.65         4.55 o
 -11   2  11         40.26         41.80         4.50 o
 -10   2  11        237.36        242.13         4.77 o
  -9   2  11         28.89         23.33         4.77 o
  -8   2  11          0.72          1.43         4.73 o
  -7   2  11         30.99         32.04         4.44 o
  -6   2  11          1.13          4.38         4.54 o
  -5   2  11          7.02         11.22         4.20 o
  -4   2  11          1.59          2.10         4.13 o
  -3   2  11          1.69          1.99         4.46 o
  -2   2  11          2.24          4.65         4.43 o
  -1   2  11          3.15         10.44         4.68 o
   0   2  11         89.25         87.65         5.08 o
   1   2  11          4.27          1.93         4.87 o
   2   2  11          1.58          3.00         4.19 o
   3   2  11          5.23          4.78         4.62 o
   4   2  11         30.36         36.16         5.05 o
   5   2  11         23.04         15.95         5.01 o
   6   2  11         17.31         17.82         4.60 o
   7   2  11         90.65         92.03         5.23 o
   8   2  11         31.63         34.46         5.17 o
   9   2  11        127.68        133.25         5.52 o
  10   2  11         31.05         29.82         5.18 o
  11   2  11         58.85         61.97         5.22 o
  12   2  11         25.32         25.87         4.34 o
  13   2  11         62.03         64.86         4.76 o
  14   2  11         73.94         63.87         5.05 o
  15   2  11          5.96          4.76         5.42 o
  16   2  11          1.89          1.58         5.05 o
  17   2  11          0.49          5.75         5.11 o
  18   2  11          0.59          3.40         4.85 o
  19   2  11          0.02          5.92         4.96 o
  20   2  11          0.80          1.90         5.38 o
 -19   3  11          0.21          2.69         5.17 o
 -18   3  11          0.00          3.72         4.40 o
 -17   3  11          8.63         11.31         4.14 o
 -16   3  11          3.19          0.36         4.30 o
 -15   3  11          1.05          3.63         4.44 o
 -14   3  11          1.29          5.34         4.61 o
 -13   3  11          0.23          6.46         4.69 o
 -12   3  11          0.14          3.60         4.52 o
 -11   3  11          0.37          1.66         4.36 o
 -10   3  11          1.39          8.47         4.50 o
  -9   3  11          0.26          3.70         4.48 o
  -8   3  11          0.11         -1.22         3.88 o
  -7   3  11         38.72         45.40         4.48 o
  -6   3  11         64.30         61.76         4.91 o
  -5   3  11          1.54          7.64         4.37 o
  -4   3  11          1.65          1.47         4.95 o
  -3   3  11          4.59          5.75         5.01 o
  -2   3  11          8.94          9.81         4.77 o
  -1   3  11         37.44         37.72         4.62 o
   0   3  11         72.83         67.24         4.93 o
   1   3  11          7.42         11.99         5.00 o
   2   3  11         26.99         22.45         4.47 o
   3   3  11         18.00         24.98         5.14 o
   4   3  11          1.18         -1.54         4.56 o
   5   3  11         60.63         55.73         4.37 o
   6   3  11         71.69         67.36         4.80 o
   7   3  11          0.00          8.09         4.99 o
   8   3  11         13.69         20.69         4.80 o
   9   3  11          8.79         12.96         4.82 o
  10   3  11          0.53          3.20         4.96 o
  11   3  11         32.05         33.02         5.11 o
  12   3  11          1.33          4.38         5.39 o
  13   3  11         12.48         17.36         5.52 o
  14   3  11          4.02          1.37         5.75 o
  15   3  11          1.53          4.11         5.25 o
  16   3  11          6.40         11.83         5.74 o
  17   3  11          3.80          5.18         5.51 o
 -15   4  11          1.17          5.75         5.00 o
 -14   4  11          0.71          3.07         4.76 o
 -13   4  11         11.01         10.51         4.66 o
 -12   4  11         12.81         11.38         4.57 o
 -11   4  11          6.78          6.90         4.61 o
 -10   4  11          0.63         -1.68         4.45 o
  -9   4  11         14.19         12.68         4.70 o
  -8   4  11          0.13          3.13         4.77 o
  -7   4  11         15.50         13.29         4.72 o
  -6   4  11          2.73          4.07         4.53 o
  -5   4  11          0.33         -0.76         4.63 o
  -4   4  11          2.06          1.56         4.72 o
  -3   4  11          2.58          1.22         5.06 o
  -2   4  11          3.30          7.01         4.49 o
  -1   4  11          2.33          7.16         4.79 o
   0   4  11          2.82          5.45         4.49 o
   1   4  11          0.01          0.47         4.47 o
   2   4  11          1.12          1.31         4.87 o
   3   4  11          8.22         14.16         5.34 o
   4   4  11          4.88         13.89         4.87 o
   5   4  11          3.17          2.63         4.94 o
   6   4  11          0.72         -1.55         4.65 o
   7   4  11         24.29         34.79         5.50 o
   8   4  11         32.67         27.56         5.20 o
   9   4  11         22.19         23.24         4.50 o
  10   4  11          6.15          2.64         5.19 o
  11   4  11          0.15          4.81         5.23 o
  12   4  11          0.00         -1.04         5.30 o
  13   4  11          0.05          6.99         5.46 o
  14   4  11          0.10          5.47         5.51 o
  -8   5  11          0.85         -0.73         5.24 o
  -7   5  11          1.58          2.84         4.74 o
  -6   5  11          0.08          2.71         4.60 o
  -5   5  11          1.72          4.74         5.06 o
  -4   5  11          4.03          3.89         4.76 o
  -3   5  11          2.58          2.79         5.39 o
  -2   5  11          0.16          2.48         4.52 o
  -1   5  11          3.94          3.45         4.65 o
   0   5  11          4.61          6.66         5.33 o
   1   5  11          0.68          7.98         5.13 o
   2   5  11          0.80          1.06         5.48 o
   3   5  11          4.99          8.79         4.79 o
   4   5  11         14.19         11.90         5.13 o
   5   5  11          9.01          9.45         5.34 o
   6   5  11          0.08          2.78         5.17 o
 -22   0  12          0.43         -0.21         6.07 o
 -21   0  12          0.96         -1.36         6.32 o
 -20   0  12          1.34         11.49         6.91 o
 -19   0  12          8.21         17.65         7.33 o
 -18   0  12          0.00         -0.82         6.85 o
 -17   0  12          5.38          3.50         6.24 o
 -16   0  12         19.78         33.17         7.25 o
 -15   0  12         48.02         48.01         6.32 o
 -14   0  12         15.64         15.79         6.90 o
 -13   0  12          0.61          3.00         6.79 o
 -12   0  12          9.52         10.01         6.20 o
 -11   0  12          0.04          2.92         7.29 o
 -10   0  12          0.02          6.82         8.01 o
  -9   0  12         13.09         12.62         8.70 o
  -8   0  12         71.21         83.16         8.81 o
  -7   0  12         77.60         68.97         8.69 o
  -6   0  12         99.57        102.77         8.81 o
  -5   0  12         10.32         13.77         8.58 o
  -4   0  12         30.45         25.94         8.58 o
  -3   0  12          2.92          2.86         8.46 o
  -2   0  12          0.00          9.03         8.86 o
  -1   0  12         98.53         85.55         9.33 o
   0   0  12         35.38         46.44         8.99 o
   1   0  12         70.89         77.63         8.46 o
   2   0  12        113.47        111.39         8.26 o
   3   0  12         63.53         65.82         7.62 o
   4   0  12        249.19        252.43         8.23 o
   5   0  12          0.03          1.87         6.90 o
   6   0  12        496.21        527.86         9.36 o
   7   0  12        471.15        512.89         9.26 o
   8   0  12         48.76         44.97         7.93 o
   9   0  12        181.84        203.71         7.94 o
  10   0  12          2.81          9.82         6.61 o
  11   0  12        119.78        114.91         6.71 o
  12   0  12          0.29          3.52         6.94 o
  13   0  12          0.17          3.17         6.01 o
  14   0  12         19.63         20.47         6.71 o
  15   0  12         14.88         16.73         6.70 o
  16   0  12          7.26         14.84         6.87 o
  17   0  12          3.68          2.70         7.19 o
  18   0  12         11.88         13.84         6.30 o
  19   0  12          1.20          4.71         7.12 o
  20   0  12          0.05          4.34         7.31 o
 -22   1  12          0.11          2.03         5.39 o
 -21   1  12          0.16          0.65         4.68 o
 -20   1  12          1.26          3.71         5.04 o
 -19   1  12          0.07          4.84         5.04 o
 -18   1  12          0.91          9.02         5.09 o
 -17   1  12         17.74         13.82         4.53 o
 -16   1  12         17.97         16.26         4.12 o
 -15   1  12          2.84          8.62         4.14 o
 -14   1  12          2.34          1.45         4.39 o
 -13   1  12          7.84          8.89         4.69 o
 -12   1  12         33.66         36.54         4.58 o
 -11   1  12         59.71         68.36         5.06 o
 -10   1  12         52.41         55.45         5.07 o
  -9   1  12          1.86          5.93         4.64 o
  -8   1  12          0.26          1.16         5.18 o
  -7   1  12          2.47          5.55         5.65 o
  -6   1  12         29.51         35.02         6.31 o
  -5   1  12        112.80        121.45         6.51 o
  -4   1  12        179.80        183.21         7.18 o
  -3   1  12         28.13         31.63         6.46 o
  -2   1  12         15.71         17.98         5.41 o
  -1   1  12         16.98         12.81         5.92 o
   0   1  12         60.60         58.41         5.86 o
   1   1  12         19.11         18.80         5.68 o
   2   1  12          2.01          5.52         5.60 o
   3   1  12          2.36          2.17         5.53 o
   4   1  12          5.85          8.31         5.92 o
   5   1  12         31.32         37.96         5.53 o
   6   1  12         33.32         39.97         5.66 o
   7   1  12        137.87        134.12         5.56 o
   8   1  12        256.14        238.15         5.60 o
   9   1  12        180.47        180.93         5.55 o
  10   1  12          0.09          4.96         4.76 o
  11   1  12         31.89         32.53         5.04 o
  12   1  12          5.87          4.72         4.75 o
  13   1  12         18.76         18.33         4.99 o
  14   1  12         11.78         12.78         4.51 o
  15   1  12          0.10          5.52         4.64 o
  16   1  12          0.43          2.57         4.89 o
  17   1  12          0.07          0.16         4.95 o
  18   1  12          0.01          4.07         4.77 o
  19   1  12          0.26          3.02         5.05 o
  20   1  12          0.58          4.39         4.99 o
 -20   2  12          1.64          1.67         4.89 o
 -19   2  12          0.00         -2.30         4.87 o
 -18   2  12          0.22          2.95         4.23 o
 -17   2  12          0.06         -0.24         4.36 o
 -16   2  12          0.00         -2.16         4.23 o
 -15   2  12          0.07          2.36         4.59 o
 -14   2  12          0.35         11.09         4.70 o
 -13   2  12          4.18          8.39         4.65 o
 -12   2  12         26.44         25.82         4.85 o
 -11   2  12          0.20          7.31         4.26 o
 -10   2  12          7.49          7.33         4.35 o
  -9   2  12         22.17         19.26         4.13 o
  -8   2  12         43.63         52.35         4.90 o
  -7   2  12         19.24         14.57         4.69 o
  -6   2  12          0.40          2.10         4.92 o
  -5   2  12          0.20          2.51         4.63 o
  -4   2  12         15.54         22.19         4.99 o
  -3   2  12         36.92         36.11         4.43 o
  -2   2  12         12.70         10.55         5.03 o
  -1   2  12         10.01         11.51         5.07 o
   0   2  12         66.44         58.69         5.15 o
   1   2  12          7.68         12.81         5.33 o
   2   2  12         10.27         13.17         5.21 o
   3   2  12          8.77         12.34         5.33 o
   4   2  12          5.85          9.97         5.08 o
   5   2  12          1.55          3.75         5.13 o
   6   2  12         12.81         16.94         5.02 o
   7   2  12         11.88         14.01         5.08 o
   8   2  12         44.91         38.16         5.68 o
   9   2  12          2.82          5.72         5.57 o
  10   2  12         14.03         14.67         4.76 o
  11   2  12          0.69          0.46         5.22 o
  12   2  12         21.55         22.97         4.98 o
  13   2  12         10.65         10.04         4.90 o
  14   2  12          5.12          5.99         5.22 o
  15   2  12          0.05          3.17         5.73 o
  16   2  12          0.28          6.09         5.23 o
  17   2  12          0.59          6.00         5.10 o
  18   2  12          3.25          7.37         5.47 o
  19   2  12          0.30          1.54         4.86 o
 -18   3  12          1.79          3.61         5.15 o
 -17   3  12          0.00          0.23         5.18 o
 -16   3  12          0.11          3.36         5.06 o
 -15   3  12          0.11          3.45         4.34 o
 -14   3  12          0.19          2.38         4.61 o
 -13   3  12          2.96          6.76         4.75 o
 -12   3  12         20.67         18.32         4.58 o
 -11   3  12         56.09         43.36         4.97 o
 -10   3  12        142.73        124.29         4.85 o
  -9   3  12         88.43         75.26         5.02 o
  -8   3  12         29.30         33.18         4.33 o
  -7   3  12         16.50         21.66         4.95 o
  -6   3  12          1.94          2.95         4.80 o
  -5   3  12          6.87          4.49         4.73 o
  -4   3  12          5.39          4.42         4.28 o
  -3   3  12          1.86          8.39         5.28 o
  -2   3  12          0.59          4.65         5.03 o
  -1   3  12          0.49          1.85         5.18 o
   0   3  12          0.19          4.56         4.68 o
   1   3  12         59.62         49.19         5.17 o
   2   3  12        123.58        125.61         5.49 o
   3   3  12         61.92         53.76         4.52 o
   4   3  12         10.57         12.32         4.63 o
   5   3  12          0.52          4.99         4.65 o
   6   3  12          0.02          3.20         5.01 o
   7   3  12         11.66         10.18         5.20 o
   8   3  12          0.15          7.04         4.93 o
   9   3  12          4.60          5.04         4.84 o
  10   3  12         22.84         18.33         5.38 o
  11   3  12          3.78          4.56         5.33 o
  12   3  12          0.03         -3.15         5.56 o
  13   3  12          0.56         -2.34         5.25 o
  14   3  12          2.30          3.29         5.23 o
  15   3  12          9.72         12.97         5.99 o
  16   3  12          0.00         13.17         6.55 o
 -14   4  12          3.18          6.02         4.63 o
 -13   4  12          0.39          1.97         5.11 o
 -12   4  12          0.87          5.71         5.02 o
 -11   4  12          5.27          7.22         4.95 o
 -10   4  12          6.67          6.87         4.73 o
  -9   4  12          3.83          9.66         4.92 o
  -8   4  12          0.00          1.58         5.16 o
  -7   4  12          4.76          9.75         4.82 o
  -6   4  12          6.29          8.84         5.01 o
  -5   4  12          3.32          6.56         4.91 o
  -4   4  12          0.36          6.09         4.88 o
  -3   4  12         13.74         13.93         4.62 o
  -2   4  12          5.38          9.24         5.01 o
  -1   4  12          0.20          2.35         4.69 o
   0   4  12         11.28          8.32         4.94 o
   1   4  12          8.03          5.46         4.93 o
   2   4  12          1.24          2.35         5.28 o
   3   4  12          6.98         11.44         5.42 o
   4   4  12          7.45         12.12         4.65 o
   5   4  12          3.23          5.92         5.09 o
   6   4  12          0.38         -3.24         5.09 o
   7   4  12          1.96          1.98         4.31 o
   8   4  12          1.55          7.34         5.63 o
   9   4  12          2.90          5.69         5.71 o
  10   4  12          0.00          5.32         5.90 o
  11   4  12          1.92         -1.11         5.88 o
  12   4  12          0.19          6.97         5.54 o
  -5   5  12          2.88         -1.47         5.43 o
  -4   5  12          3.37          6.04         4.69 o
  -3   5  12          5.69          5.98         5.45 o
  -2   5  12          7.18          4.23         5.79 o
  -1   5  12          5.61          5.94         5.48 o
   0   5  12          2.96          8.44         5.61 o
   1   5  12          0.34          4.90         5.27 o
   2   5  12          0.21          0.68         5.46 o
   3   5  12          3.23          5.06         5.96 o
 -21   1  13          0.43          4.51         5.00 o
 -20   1  13          2.45          5.86         5.44 o
 -19   1  13          2.03          1.66         5.09 o
 -18   1  13          0.00          3.16         4.87 o
 -17   1  13          0.72          5.55         5.00 o
 -16   1  13          0.60          2.58         4.46 o
 -15   1  13          1.84          6.44         4.93 o
 -14   1  13          1.97          5.86         5.01 o
 -13   1  13         34.17         38.59         4.81 o
 -12   1  13         65.84         72.32         5.23 o
 -11   1  13         24.16         18.94         4.69 o
 -10   1  13          3.66          9.68         5.31 o
  -9   1  13          7.71          7.92         6.06 o
  -8   1  13          9.56         14.51         6.14 o
  -7   1  13         15.58         19.47         5.87 o
  -6   1  13          0.00          4.41         5.64 o
  -5   1  13          7.77          8.68         6.29 o
  -4   1  13         16.41         15.17         6.01 o
  -3   1  13          0.22          5.98         6.07 o
  -2   1  13          0.07          2.29         6.73 o
  -1   1  13          0.00          3.87         6.20 o
   0   1  13          6.84         10.97         5.83 o
   1   1  13         14.76         12.94         5.62 o
   2   1  13          0.15          3.13         5.83 o
   3   1  13         19.04         19.07         5.77 o
   4   1  13          4.65          6.54         5.50 o
   5   1  13          9.05         16.50         6.11 o
   6   1  13          0.19          2.38         5.76 o
   7   1  13         83.20         92.48         5.77 o
   8   1  13         16.56         16.37         5.47 o
   9   1  13        123.25        131.03         5.45 o
  10   1  13         31.52         30.31         5.30 o
  11   1  13          3.99         -0.34         4.97 o
  12   1  13         12.76         15.53         4.94 o
  13   1  13         33.12         32.13         4.99 o
  14   1  13         19.65         19.55         5.10 o
  15   1  13          0.02          5.18         4.97 o
  16   1  13          0.69          1.13         5.12 o
  17   1  13          1.02          5.16         5.25 o
  18   1  13          4.77          7.89         4.65 o
  19   1  13          7.91          9.25         5.64 o
 -19   2  13          0.26          6.30         5.24 o
 -18   2  13          0.74          1.47         4.55 o
 -17   2  13          0.69          1.57         4.94 o
 -16   2  13          5.39          6.73         4.59 o
 -15   2  13          9.81          9.16         4.84 o
 -14   2  13          3.51          6.94         4.69 o
 -13   2  13         29.01         29.67         5.08 o
 -12   2  13          8.24          7.95         5.08 o
 -11   2  13         14.27         14.38         4.31 o
 -10   2  13          0.70          1.03         4.47 o
  -9   2  13          8.14          7.99         4.29 o
  -8   2  13          7.70         11.04         4.79 o
  -7   2  13          1.56          0.51         5.38 o
  -6   2  13          0.41          5.18         4.37 o
  -5   2  13         10.28          6.92         4.70 o
  -4   2  13          0.20          2.62         4.96 o
  -3   2  13          1.96          3.96         5.22 o
  -2   2  13         22.23         17.33         4.81 o
  -1   2  13         35.85         36.52         5.24 o
   0   2  13          5.39          9.64         5.68 o
   1   2  13         45.71         49.28         5.27 o
   2   2  13         97.75         98.35         5.55 o
   3   2  13          2.92          2.78         5.63 o
   4   2  13         48.47         52.56         5.46 o
   5   2  13          3.80          6.33         5.09 o
   6   2  13          2.40          4.92         5.27 o
   7   2  13         26.72         26.53         4.85 o
   8   2  13         30.48         31.56         5.24 o
   9   2  13        167.61        157.17         6.38 o
  10   2  13          5.46         11.88         5.27 o
  11   2  13          1.73          1.46         4.92 o
  12   2  13          4.80          5.13         5.39 o
  13   2  13          0.06          4.42         5.49 o
  14   2  13          1.07          5.87         5.67 o
  15   2  13          0.33         -0.17         6.09 o
  16   2  13          0.01          4.36         4.71 o
  17   2  13          0.72          7.60         5.23 o
 -17   3  13          4.50          2.41         4.97 o
 -16   3  13          6.97          4.65         4.89 o
 -15   3  13          2.05          5.27         5.18 o
 -14   3  13         43.60         37.21         5.19 o
 -13   3  13         29.43         25.53         4.78 o
 -12   3  13          2.57          8.23         4.93 o
 -11   3  13         49.90         45.23         4.77 o
 -10   3  13         24.10         17.87         4.68 o
  -9   3  13          0.16          4.80         4.99 o
  -8   3  13          2.28          6.52         4.50 o
  -7   3  13         11.49          6.79         4.41 o
  -6   3  13          0.28         -0.54         4.87 o
  -5   3  13          0.11          3.28         4.82 o
  -4   3  13          0.06          3.79         4.69 o
  -3   3  13          8.97         16.70         4.56 o
  -2   3  13         25.87         19.22         6.09 o
  -1   3  13          2.26          2.97         5.06 o
   0   3  13          4.96         10.01         5.43 o
   1   3  13         27.04         19.36         5.25 o
   2   3  13          0.83          6.40         5.07 o
   3   3  13          3.07          3.77         5.44 o
   4   3  13          3.73          4.81         4.97 o
   5   3  13          6.14         12.88         5.36 o
   6   3  13          0.30          3.15         4.90 o
   7   3  13         15.28         17.87         4.49 o
   8   3  13         20.53         19.66         4.97 o
   9   3  13          1.40          2.58         5.02 o
  10   3  13          0.48          2.26         5.16 o
  11   3  13          0.12          5.66         5.11 o
  12   3  13          0.36          4.55         4.88 o
  13   3  13          0.00         -1.24         5.24 o
  14   3  13          0.06          2.94         5.51 o
  15   3  13          5.63          9.10         5.54 o
 -12   4  13          1.12          2.65         5.33 o
 -11   4  13          7.56          5.32         4.99 o
 -10   4  13          2.99          2.38         5.07 o
  -9   4  13          1.50          3.94         4.99 o
  -8   4  13          0.94          5.96         5.13 o
  -7   4  13          0.56          2.09         5.03 o
  -6   4  13          0.26          3.08         5.51 o
  -5   4  13          0.07          1.21         5.18 o
  -4   4  13          0.03          3.77         4.94 o
  -3   4  13          0.00          5.34         4.83 o
  -2   4  13          1.95          3.76         6.01 o
  -1   4  13          1.84          2.80         5.11 o
   0   4  13          0.10          3.23         5.13 o
   1   4  13          0.29          4.89         5.54 o
   2   4  13          5.56         10.04         5.50 o
   3   4  13         22.98         23.21         5.61 o
   4   4  13         13.83         16.40         5.63 o
   5   4  13          4.77         10.91         5.14 o
   6   4  13          1.59          5.58         5.65 o
   7   4  13          6.70          7.23         5.35 o
   8   4  13          0.75         -2.19         5.34 o
   9   4  13          0.90         -1.02         5.93 o
  10   4  13          0.00         -1.74         5.13 o
 -20   0  14          0.00          6.76         7.74 o
 -19   0  14          3.60          6.92         6.90 o
 -18   0  14          1.93          5.14         7.72 o
 -17   0  14          3.95          5.08         7.50 o
 -16   0  14         15.90         16.21         7.50 o
 -15   0  14         16.98         22.45         7.70 o
 -14   0  14         20.10         18.15         8.56 o
 -13   0  14         17.67         25.54         6.92 o
 -12   0  14          2.95          7.49         9.27 o
 -11   0  14          9.56          8.69         7.46 o
 -10   0  14          0.01          6.29         8.81 o
  -9   0  14         33.66         45.50         8.70 o
  -8   0  14          2.46          3.18         8.46 o
  -7   0  14          6.52         10.98         8.69 o
  -6   0  14         68.54         66.68         9.12 o
  -5   0  14        108.61        116.34         9.49 o
  -4   0  14        120.95        122.83         9.25 o
  -3   0  14          0.27          3.36        10.75 o
  -2   0  14         33.70         33.23         9.56 o
  -1   0  14         23.57         20.43         9.68 o
   0   0  14          1.33         10.53         9.48 o
   1   0  14          7.84         16.23         9.32 o
   2   0  14          8.86         13.28         8.45 o
   3   0  14          7.56         13.03         7.12 o
   4   0  14         11.09         12.77         6.95 o
   5   0  14         97.43        101.14         7.95 o
   6   0  14        769.24        756.87        10.41 o
   7   0  14        397.83        371.28        12.57 o
   8   0  14         13.76         19.33         8.53 o
   9   0  14          4.41          5.24         7.06 o
  10   0  14          0.27          0.50         7.44 o
  11   0  14         41.22         53.19         7.39 o
  12   0  14          1.18          2.59         7.22 o
  13   0  14          0.26          0.85         6.97 o
  14   0  14          0.18          2.51         7.57 o
  15   0  14          3.82         10.29         6.99 o
  16   0  14          0.68          5.07         7.62 o
  17   0  14          0.55          6.71         7.32 o
  18   0  14          0.56          2.51         7.70 o
 -19   1  14          0.92          2.26         5.02 o
 -18   1  14          0.19          4.12         4.83 o
 -17   1  14          5.11          6.04         4.42 o
 -16   1  14          3.20          5.83         5.33 o
 -15   1  14          1.00          1.64         4.91 o
 -14   1  14         13.14         15.21         5.23 o
 -13   1  14         13.08         15.96         5.36 o
 -12   1  14          0.87          4.88         5.60 o
 -11   1  14          4.43          9.03         6.00 o
 -10   1  14          1.48          7.88         6.62 o
  -9   1  14         10.74         13.46         6.22 o
  -8   1  14          9.95          7.91         6.84 o
  -7   1  14          0.98         -2.56         6.38 o
  -6   1  14          3.03          0.82         6.50 o
  -5   1  14          0.02          3.91         6.09 o
  -4   1  14          0.03          0.91         6.32 o
  -3   1  14         16.04         21.54         6.57 o
  -2   1  14          0.00          3.41         6.58 o
  -1   1  14         26.25         21.40         6.83 o
   0   1  14         16.17         15.20         6.64 o
   1   1  14          0.54          2.01         5.87 o
   2   1  14          5.72         11.27         6.09 o
   3   1  14          0.06          1.64         5.84 o
   4   1  14         19.12         21.28         5.35 o
   5   1  14         80.09         86.31         6.00 o
   6   1  14        138.94        131.10         6.00 o
   7   1  14        106.35        113.53         5.93 o
   8   1  14          0.29         -0.32         5.31 o
   9   1  14          0.00          7.25         5.34 o
  10   1  14          1.61          3.49         5.49 o
  11   1  14          3.54          6.18         5.20 o
  12   1  14          9.25          4.87         5.75 o
  13   1  14          2.73          5.42         5.18 o
  14   1  14          1.15          2.12         5.29 o
  15   1  14          0.29          3.29         5.21 o
  16   1  14          0.08          1.51         5.21 o
  17   1  14          2.73          4.97         5.16 o
 -18   2  14          1.60          0.06         5.28 o
 -17   2  14          0.11         -2.44         4.96 o
 -16   2  14          1.56          2.25         5.09 o
 -15   2  14          2.79          3.69         4.84 o
 -14   2  14          1.05          6.58         5.27 o
 -13   2  14         38.24         39.34         5.33 o
 -12   2  14         70.95         71.18         5.50 o
 -11   2  14         32.81         23.06         4.78 o
 -10   2  14         23.87         23.28         4.85 o
  -9   2  14         13.96         18.42         5.55 o
  -8   2  14          2.85          5.06         5.39 o
  -7   2  14          6.00          6.97         5.30 o
  -6   2  14          7.68          9.70         5.30 o
  -5   2  14          4.38          2.53         5.41 o
  -4   2  14         13.09         13.99         5.06 o
  -3   2  14          2.27          8.10         5.64 o
  -2   2  14          0.27          5.55         5.95 o
  -1   2  14         24.07         29.56         6.36 o
   0   2  14         39.58         44.41         5.88 o
   1   2  14         60.77         52.94         5.74 o
   2   2  14         33.50         30.59         5.28 o
   3   2  14         11.94         15.94         5.44 o
   4   2  14          6.11          7.93         5.69 o
   5   2  14          2.88         -0.22         5.37 o
   6   2  14          3.60          6.41         5.23 o
   7   2  14          3.97          4.25         5.46 o
   8   2  14         21.66         26.28         5.50 o
   9   2  14          1.80          2.90         5.31 o
  10   2  14          1.42          6.13         6.00 o
  11   2  14          1.38          7.61         6.01 o
  12   2  14          6.42         10.87         5.69 o
  13   2  14          8.59         12.29         5.02 o
  14   2  14          2.35         10.09         5.82 o
  15   2  14          1.36          9.35         6.47 o
  16   2  14          1.05          7.25         6.14 o
 -15   3  14          3.95          2.68         5.17 o
 -14   3  14          1.97         -0.37         4.99 o
 -13   3  14          0.02          0.15         5.53 o
 -12   3  14          0.08          5.76         4.91 o
 -11   3  14          3.12          5.69         5.24 o
 -10   3  14         15.20         16.33         4.86 o
  -9   3  14          1.65          1.42         4.92 o
  -8   3  14          1.98          0.74         5.77 o
  -7   3  14          2.54          4.28         4.96 o
  -6   3  14          1.04          6.01         5.34 o
  -5   3  14          0.29         -0.26         4.36 o
  -4   3  14          0.05          2.87         5.27 o
  -3   3  14          6.83         12.30         5.76 o
  -2   3  14          0.18          3.93         6.31 o
  -1   3  14          0.00          6.78         5.78 o
   0   3  14          2.07          5.62         5.51 o
   1   3  14          1.91          0.43         5.52 o
   2   3  14          2.45         -2.57         5.47 o
   3   3  14          0.10          1.15         4.98 o
   4   3  14          2.20         -0.45         5.38 o
   5   3  14          1.02          1.39         5.39 o
   6   3  14          3.30          4.31         5.07 o
   7   3  14          8.74          5.61         5.62 o
   8   3  14          0.21          1.58         5.49 o
   9   3  14          0.35          3.72         5.59 o
  10   3  14          4.47          9.48         5.18 o
  11   3  14         27.61         28.96         5.84 o
  12   3  14         11.66         16.01         5.95 o
  13   3  14          9.30         14.54         5.63 o
 -10   4  14          1.19          4.04         5.38 o
  -9   4  14          0.56         -1.30         5.40 o
  -8   4  14          0.51          3.91         5.79 o
  -7   4  14          0.11          4.83         5.34 o
  -6   4  14          0.00          7.71         5.15 o
  -5   4  14          2.95          4.21         5.53 o
  -4   4  14          6.57          9.39         5.41 o
  -3   4  14          4.03          3.65         5.37 o
  -2   4  14          0.81          1.19         5.87 o
  -1   4  14          1.03          6.45         5.82 o
   0   4  14          6.15          9.54         5.42 o
   1   4  14         17.16         18.57         5.84 o
   2   4  14          8.53          9.39         5.25 o
   3   4  14          0.41          1.03         5.71 o
   4   4  14          1.17          6.48         5.35 o
   5   4  14          3.31          3.69         5.79 o
   6   4  14          1.43          3.85         5.91 o
   7   4  14          1.91         10.04         5.94 o
   8   4  14          3.29          4.94         5.63 o
 -18   1  15          2.77         -0.94         5.74 o
 -17   1  15          8.08          7.55         5.38 o
 -16   1  15          1.05          5.15         5.22 o
 -15   1  15          0.64          3.25         5.77 o
 -14   1  15          4.24          6.98         5.92 o
 -13   1  15         10.72         16.48         6.71 o
 -12   1  15          9.38         10.15         5.90 o
 -11   1  15         18.93         25.13         6.59 o
 -10   1  15         11.44         20.31         6.47 o
  -9   1  15          1.65         -3.13         6.61 o
  -8   1  15          2.08          5.81         6.62 o
  -7   1  15         16.74         17.21         6.43 o
  -6   1  15         16.19         17.76         6.81 o
  -5   1  15          0.00          3.92         6.42 o
  -4   1  15          9.15         11.53         6.70 o
  -3   1  15          0.19          0.93         6.62 o
  -2   1  15         32.49         33.35         6.98 o
  -1   1  15          1.49          2.35         6.92 o
   0   1  15         23.58         29.14         7.28 o
   1   1  15          8.02          4.23         7.46 o
   2   1  15         10.82         12.42         6.88 o
   3   1  15         41.78         42.47         6.74 o
   4   1  15          0.87          2.30         5.84 o
   5   1  15         27.65         31.48         5.66 o
   6   1  15         14.58         14.40         6.53 o
   7   1  15         47.69         45.51         6.02 o
   8   1  15          0.91          2.22         5.94 o
   9   1  15          0.01          6.27         5.79 o
  10   1  15          0.00          1.57         5.85 o
  11   1  15          0.07          5.95         5.83 o
  12   1  15          0.47          4.04         6.30 o
  13   1  15          1.07          2.50         5.45 o
  14   1  15          0.95          2.66         5.51 o
  15   1  15         11.38         15.22         5.69 o
  16   1  15          0.00          3.55         5.62 o
 -16   2  15          4.56          8.27         5.20 o
 -15   2  15          3.21          5.49         5.68 o
 -14   2  15          1.61          4.25         5.40 o
 -13   2  15         32.25         34.04         5.39 o
 -12   2  15         38.87         35.59         5.54 o
 -11   2  15          5.04          4.21         5.34 o
 -10   2  15          2.16          6.21         5.55 o
  -9   2  15          5.44          6.10         5.76 o
  -8   2  15          5.49          7.78         5.17 o
  -7   2  15         14.29          9.11         5.32 o
  -6   2  15          2.52          6.30         5.39 o
  -5   2  15          0.04          5.56         5.89 o
  -4   2  15          0.47          0.09         6.17 o
  -3   2  15         14.59         14.60         6.43 o
  -2   2  15          0.06          3.22         6.29 o
  -1   2  15         65.11         65.91         6.81 o
   0   2  15          6.91          7.67         6.08 o
   1   2  15          1.28          5.32         5.99 o
   2   2  15          8.34          9.09         5.86 o
   3   2  15          0.37          2.83         5.75 o
   4   2  15          0.57          1.10         5.70 o
   5   2  15          7.61          9.12         5.62 o
   6   2  15          1.42          1.84         5.41 o
   7   2  15         12.78         13.69         5.45 o
   8   2  15          1.46          1.86         5.54 o
   9   2  15          1.76          7.88         5.64 o
  10   2  15          0.73          1.82         5.60 o
  11   2  15          2.97          2.54         6.27 o
  12   2  15          1.83          0.15         6.29 o
  13   2  15          0.00          6.07         5.87 o
  14   2  15          0.00          4.70         5.96 o
 -13   3  15          0.01          0.65         5.57 o
 -12   3  15          0.22          5.75         5.54 o
 -11   3  15          1.50          4.39         5.36 o
 -10   3  15          0.81          2.72         5.43 o
  -9   3  15          1.15          2.35         4.71 o
  -8   3  15          0.02          1.10         5.63 o
  -7   3  15          0.15          4.23         5.07 o
  -6   3  15          6.24          6.53         5.06 o
  -5   3  15          0.30          3.62         5.63 o
  -4   3  15         14.08         13.76         5.25 o
  -3   3  15         16.27         14.98         6.07 o
  -2   3  15          3.71          6.31         6.21 o
  -1   3  15          5.25          8.60         6.61 o
   0   3  15          8.37         12.34         6.18 o
   1   3  15          0.01          2.14         5.59 o
   2   3  15         10.49          6.65         5.84 o
   3   3  15         29.82         32.69         5.75 o
   4   3  15          1.72          1.42         5.79 o
   5   3  15          2.75          3.16         5.54 o
   6   3  15          1.43          7.32         5.69 o
   7   3  15          0.35          7.78         5.68 o
   8   3  15          9.97         11.92         5.82 o
   9   3  15          0.56          3.84         6.06 o
  10   3  15         10.54         14.06         5.42 o
  11   3  15         11.79         15.44         5.52 o
  -6   4  15          2.49         -0.43         5.63 o
  -5   4  15          3.16          5.99         5.90 o
  -4   4  15          3.71          4.76         5.87 o
  -3   4  15          2.73          8.18         5.52 o
  -2   4  15          2.14          3.09         6.00 o
  -1   4  15          0.12          2.48         6.50 o
   0   4  15          3.17          8.11         5.44 o
   1   4  15          5.45         14.07         5.98 o
   2   4  15          0.32          2.43         5.92 o
   3   4  15          0.16          4.83         6.34 o
   4   4  15          0.13          1.76         6.18 o
 -17   0  16          0.07          0.43         9.51 o
 -16   0  16          8.94         13.92        10.30 o
 -15   0  16         23.75         22.70         9.72 o
 -14   0  16          0.99          3.07         9.84 o
 -13   0  16          5.50          9.06         9.84 o
 -12   0  16          0.39          6.39         9.37 o
 -11   0  16          1.65         10.87         9.37 o
 -10   0  16         11.57          8.59         9.27 o
  -9   0  16          9.09          8.10         9.04 o
  -8   0  16          1.44          1.60         9.04 o
  -7   0  16          6.24          9.15         9.04 o
  -6   0  16          0.80          6.61         8.92 o
  -5   0  16          3.20          6.42         8.81 o
  -4   0  16          0.29         -1.78         8.58 o
  -3   0  16          0.48          7.47        10.64 o
  -2   0  16         16.97         21.46         8.92 o
  -1   0  16         20.50         29.00         9.64 o
   0   0  16          3.53         12.96         9.48 o
   1   0  16          5.63          6.23        10.64 o
   2   0  16          9.46          7.92        10.87 o
   3   0  16         63.63         69.55         9.07 o
   4   0  16        159.59        173.09        10.65 o
   5   0  16        141.25        140.80         9.22 o
   6   0  16         76.00         73.91         8.33 o
   7   0  16         26.84         32.81         8.22 o
   8   0  16         22.00         19.61         7.86 o
   9   0  16         15.98         13.43         7.99 o
  10   0  16          0.39         -1.90         8.03 o
  11   0  16          2.16          2.02         7.79 o
  12   0  16          3.03          3.04         8.73 o
  13   0  16          7.12          6.88         7.95 o
  14   0  16          0.11          6.31         8.69 o
  15   0  16         15.04         18.92         8.46 o
 -16   1  16          5.09          4.58         5.41 o
 -15   1  16          9.67         14.64         7.16 o
 -14   1  16         13.36         15.78         6.96 o
 -13   1  16         19.31         19.97         6.21 o
 -12   1  16          4.00          3.16         6.75 o
 -11   1  16          0.07          1.89         6.71 o
 -10   1  16          0.08          3.65         7.06 o
  -9   1  16          0.01          2.01         5.87 o
  -8   1  16          0.89          3.02         6.71 o
  -7   1  16          5.80          6.71         6.42 o
  -6   1  16          7.86         12.33         7.01 o
  -5   1  16          0.07          3.73         6.95 o
  -4   1  16          1.58          2.38         6.54 o
  -3   1  16          4.88          3.79         6.97 o
  -2   1  16          7.52         12.64         7.13 o
  -1   1  16          3.93         -2.13         7.53 o
   0   1  16          0.31          2.28         8.37 o
   1   1  16          0.03          5.41         8.92 o
   2   1  16          7.12          7.98         7.68 o
   3   1  16          0.01          1.93         6.53 o
   4   1  16         33.02         33.39         6.72 o
   5   1  16        116.28        112.79         6.46 o
   6   1  16         82.94         80.54         6.41 o
   7   1  16          1.24          1.29         6.46 o
   8   1  16          3.21          5.45         5.67 o
   9   1  16          1.55          1.57         5.93 o
  10   1  16          0.68          6.20         5.90 o
  11   1  16          3.80          5.28         5.82 o
  12   1  16          0.26          6.39         6.48 o
  13   1  16          0.39          0.55         6.19 o
  14   1  16          0.08          4.96         6.10 o
 -15   2  16          5.81          2.48         6.12 o
 -14   2  16          6.27         10.37         6.07 o
 -13   2  16          0.69          5.44         6.35 o
 -12   2  16          0.09          1.62         6.39 o
 -11   2  16          0.34          4.22         6.68 o
 -10   2  16          0.11          3.46         5.83 o
  -9   2  16          0.66          3.36         6.99 o
  -8   2  16          1.15          1.25         6.88 o
  -7   2  16          0.09          4.72         6.29 o
  -6   2  16          1.41         11.18         7.17 o
  -5   2  16          1.04         -1.32         7.53 o
  -4   2  16          0.98          7.02         7.41 o
  -3   2  16         13.87         16.13         8.15 o
  -2   2  16          3.92          3.52         7.36 o
  -1   2  16          0.22          1.21         6.89 o
   0   2  16          2.35          3.99         7.02 o
   1   2  16          4.87          5.00         6.38 o
   2   2  16          2.69          5.52         6.06 o
   3   2  16          1.53          6.03         5.93 o
   4   2  16          0.18          0.80         5.92 o
   5   2  16          0.01          1.95         6.01 o
   6   2  16          0.28          4.83         5.59 o
   7   2  16          0.08          0.64         6.02 o
   8   2  16          3.96          5.86         5.80 o
   9   2  16         16.87         21.92         5.94 o
  10   2  16         11.35         13.07         6.38 o
  11   2  16         10.78          9.47         6.11 o
  12   2  16          3.44          7.81         6.53 o
 -11   3  16          2.76          6.22         5.44 o
 -10   3  16          1.31          5.00         5.82 o
  -9   3  16          3.18          3.34         5.93 o
  -8   3  16          1.83          3.08         5.36 o
  -7   3  16          0.09          2.49         5.73 o
  -6   3  16          0.00          4.39         6.06 o
  -5   3  16          0.80          4.17         5.56 o
  -4   3  16          0.23          6.71         5.89 o
  -3   3  16          0.22         -1.29         5.64 o
  -2   3  16          5.78         11.80         6.26 o
  -1   3  16         40.06         37.00         6.05 o
   0   3  16         28.59         24.97         6.11 o
   1   3  16          5.62          0.26         5.82 o
   2   3  16          2.81          7.03         5.94 o
   3   3  16          1.42         -0.02         5.47 o
   4   3  16          0.20          4.96         5.87 o
   5   3  16          0.98          4.68         5.90 o
   6   3  16          2.46          0.51         6.42 o
   7   3  16          0.04          2.91         6.02 o
   8   3  16          0.12          2.77         5.98 o
   9   3  16          1.90         -0.43         5.71 o
 -14   1  17         12.89          3.92         7.39 o
 -13   1  17          5.20          6.88         7.24 o
 -12   1  17          0.81          5.56         7.39 o
 -11   1  17          0.11         -0.43         7.25 o
 -10   1  17          2.91          6.02         6.33 o
  -9   1  17          3.86          4.81         6.15 o
  -8   1  17          7.43         14.01         6.99 o
  -7   1  17         11.83         15.68         6.92 o
  -6   1  17          0.00          7.14         7.20 o
  -5   1  17          8.53         14.80         7.14 o
  -4   1  17          0.07          6.52         7.15 o
  -3   1  17          9.89         14.53         7.29 o
  -2   1  17         13.29         14.21         7.56 o
  -1   1  17         20.92         22.99         7.88 o
   0   1  17          0.10          5.56         8.73 o
   1   1  17          4.64          5.91         9.37 o
   2   1  17         14.79          9.87         9.61 o
   3   1  17         27.86         28.76         7.95 o
   4   1  17          6.92          4.65         7.50 o
   5   1  17          0.98          3.80         6.75 o
   6   1  17          1.56          2.02         6.67 o
   7   1  17          1.11          2.60         6.68 o
   8   1  17          0.45          2.54         6.48 o
   9   1  17          0.67          1.30         6.57 o
  10   1  17          0.85          4.78         6.52 o
  11   1  17          0.55          7.12         7.15 o
  12   1  17          0.13          4.55         6.16 o
 -12   2  17          3.47          2.57         6.77 o
 -11   2  17          0.21         -0.91         7.24 o
 -10   2  17          0.06         -3.02         7.25 o
  -9   2  17          0.02         -0.78         7.25 o
  -8   2  17          1.18          0.86         6.85 o
  -7   2  17          0.18          3.39         7.48 o
  -6   2  17          1.18         -2.26         7.49 o
  -5   2  17          1.58         14.23         7.68 o
  -4   2  17         16.36         14.36         8.70 o
  -3   2  17          0.42          5.04         9.49 o
  -2   2  17          2.91         10.18         9.15 o
  -1   2  17          3.79          3.01         8.42 o
   0   2  17          1.08          4.19         7.39 o
   1   2  17         22.92         28.72         7.55 o
   2   2  17         12.36         16.56         6.89 o
   3   2  17          1.24          1.74         6.59 o
   4   2  17          1.25          4.49         6.38 o
   5   2  17          0.03          3.35         6.25 o
   6   2  17          5.91          6.36         6.41 o
   7   2  17          1.75          0.89         6.61 o
   8   2  17          5.11          7.08         5.89 o
   9   2  17          7.98         10.63         6.40 o
  10   2  17          2.20          7.54         6.31 o
  -7   3  17          0.45          3.53         6.68 o
  -6   3  17          0.53          2.28         7.11 o
  -5   3  17          4.86          6.03         6.27 o
  -4   3  17          3.00          3.91         6.22 o
  -3   3  17          0.86          6.80         7.05 o
  -2   3  17          7.37          5.76         6.32 o
  -1   3  17          3.03          2.91         6.91 o
   0   3  17          0.24          4.75         6.04 o
   1   3  17          0.23          2.06         6.61 o
   2   3  17          1.39          4.34         6.39 o
   3   3  17          1.85          4.01         6.42 o
   4   3  17          0.51          6.89         6.60 o
   5   3  17          0.79          3.92         6.51 o
 -13   0  18          0.78          8.32        10.18 o
 -12   0  18          0.36         11.53        10.18 o
 -11   0  18          4.59         12.35        10.06 o
 -10   0  18          3.32          0.86        10.06 o
  -9   0  18          0.01          2.67         9.83 o
  -8   0  18          3.54          8.58         9.84 o
  -7   0  18          7.19          2.60         9.95 o
  -6   0  18          0.56          4.08        10.65 o
  -5   0  18          9.34         12.46         9.61 o
  -4   0  18          5.24         10.68         9.61 o
  -3   0  18          0.08          2.43        10.50 o
  -2   0  18          1.63          5.91        10.42 o
  -1   0  18          0.10          6.10        11.64 o
   0   0  18         20.58         32.32        11.77 o
   1   0  18         22.59         22.82        11.90 o
   2   0  18          0.00          6.62        12.66 o
   3   0  18         80.48         76.82        12.58 o
   4   0  18        109.80         98.91        13.81 o
   5   0  18         14.62         13.85         9.88 o
   6   0  18          0.01          2.27        11.21 o
   7   0  18          0.06         -1.05         9.68 o
   8   0  18          0.67          5.77         9.48 o
   9   0  18          3.34          4.54         8.95 o
  10   0  18          0.08         -3.10         9.44 o
 -12   1  18          0.65          0.99         7.40 o
 -11   1  18          1.64          3.31         7.23 o
 -10   1  18          0.01          3.55         7.50 o
  -9   1  18          0.18          8.52         7.78 o
  -8   1  18          0.03          3.95         6.91 o
  -7   1  18          0.00         -0.95         7.49 o
  -6   1  18          0.11          1.71         7.31 o
  -5   1  18          0.66          7.43         8.00 o
  -4   1  18         14.14         16.16         7.60 o
  -3   1  18          8.12         14.76         8.23 o
  -2   1  18          0.40          1.96         8.16 o
  -1   1  18          0.28          3.78        10.00 o
   0   1  18          4.61          3.31         9.60 o
   1   1  18          8.04          7.58        12.12 o
   2   1  18         10.44          5.99         9.84 o
   3   1  18         17.38         14.34         9.72 o
   4   1  18         22.90         20.43         8.73 o
   5   1  18          4.91         10.43         7.42 o
   6   1  18          0.99          3.68         6.72 o
   7   1  18          1.50          4.11         6.94 o
   8   1  18          0.01          4.31         7.41 o
   9   1  18          0.09          2.86         6.76 o
  -9   2  18          3.98          1.51         6.65 o
  -8   2  18          0.09          0.48         7.83 o
  -7   2  18          1.74          2.71         7.89 o
  -6   2  18          0.01          4.60         8.14 o
  -5   2  18          1.52          6.08         8.83 o
  -4   2  18          0.50          2.47         9.72 o
  -3   2  18          8.62         12.78         9.84 o
  -2   2  18          6.72          2.75         9.84 o
  -1   2  18          5.30          6.51         9.72 o
   0   2  18          2.21         12.82         9.83 o
   1   2  18          0.13          2.99         8.60 o
   2   2  18          0.03         -3.56         7.89 o
   3   2  18          0.91          2.03         7.18 o
   4   2  18          0.36          1.60         7.25 o
   5   2  18          0.78          0.96         6.90 o
   6   2  18          0.62          2.70         6.66 o
   7   2  18          9.39         11.98         6.49 o
  -9   1  19          0.82          2.43         8.00 o
  -8   1  19          0.03          5.82         7.65 o
  -7   1  19          0.44          4.73         7.88 o
  -6   1  19          0.04          0.96         7.99 o
  -5   1  19          2.11          0.51         7.85 o
  -4   1  19          1.07          5.76         8.25 o
  -3   1  19          2.71          8.74         8.33 o
  -2   1  19          0.45          1.55         9.29 o
  -1   1  19          6.43         18.28        10.89 o
   0   1  19          9.34         11.48         9.72 o
   1   1  19          4.56          7.96        10.04 o
   2   1  19          1.24         11.93        11.04 o
   3   1  19          0.32          1.38        11.19 o
   4   1  19          0.00          1.09        11.20 o
   5   1  19          1.17          2.97         8.31 o
   6   1  19          3.53          2.92         7.48 o
  -3   2  19         21.92         18.01        10.18 o
  -2   2  19          2.73         -1.21        10.18 o
  -1   2  19          0.00         -1.06        10.17 o
   0   2  19          0.34          1.44        10.41 o
  -4   0  20          2.71          3.50        11.50 o
  -3   0  20          0.05          1.44        12.92 o
  -2   0  20          1.49          6.14        11.74 o
  -1   0  20          0.44          0.31        13.15 o
   0   0  20          2.91          2.07        13.12 o
   1   0  20          4.21          6.33        13.53 o
                                                
